# Supplementary material for: Exploring the role of gut microbiota in host feeding behavior among breeds in swine
Source: BMC Microbiol. 2022 Jan 3;22:1. doi: 10.1186/s12866-021-02409-6 (PMC8722167; doi:10.1186/s12866-021-02409-6)
Supplement: Supplementary file 1 — Additional file 1. The family relationship among pigs for each breed based on pedigree. The numerator relationship matrices were calculated from pedigree information and is presented in individual sheet for each breed. [file 12866_2021_2409_MOESM1_ESM.xls]

## Sheet: Duroc
Additional file 1. The family relationship among pigs for each breed based on pedigree. The numerator relationship matrices were calculated from pedigree information and is presented in individual sheet for each breed.
	117U2	119U2	119U3	129V0	130U4	135U4	139U1	146U4	160U3	168U1	173X1	174X1	196U4	197U4	198U4	208X0	211X0	212V0	212X0	213V0	213X0	214U2	215V0	217U2	219W6	221X1	228X0	229X0	253U9	260V1	263U4	268W6	275W1	287W6	288W6	289W6	290W1	300X0	301V3	301X0	309W0	326U2	328U2	328W6	329W0	331U2	335X0	336X0	340V2
117U2	1	0.5	0	0	0.3125	0.3125	0.0625	0.25	0.25	0.25	0	0	0	0	0	0	0	0	0	0	0	0	0	0	0	0	0	0	0.25	0	0.0625	0	0	0	0	0	0	0	0	0	0	0.3125	0.3125	0	0	0	0	0	0
119U2	0.5	1	0	0	0.3125	0.3125	0.0625	0.25	0.25	0.25	0	0	0	0	0	0	0	0	0	0	0	0	0	0	0	0	0	0	0.25	0	0.0625	0	0	0	0	0	0	0	0	0	0	0.3125	0.3125	0	0	0	0	0	0
119U3	0	0	1	0	0	0	0	0	0	0	0.0625	0.0625	0	0	0	0	0	0	0	0	0	0.0625	0	0.0625	0.0625	0.0625	0	0	0	0	0	0	0	0	0	0	0	0	0	0	0	0	0	0	0	0	0	0	0
129V0	0	0	0	1	0	0	0	0.0625	0	0	0	0	0.0625	0.0625	0.0625	0.0625	0.0625	0.3125	0.0625	0.3125	0.0625	0.0625	0.3125	0.0625	0	0	0.125	0.125	0	0	0	0	0	0.0625	0.0625	0.0625	0.125	0	0	0	0	0	0	0.125	0	0	0	0	0.25
130U4	0.3125	0.3125	0	0	1	0.5	0.0625	0.25	0.25	0.25	0	0	0	0	0	0	0	0	0	0	0	0	0	0	0	0	0	0	0.25	0	0.0625	0	0	0	0	0	0	0	0	0	0	0.3125	0.3125	0	0	0	0	0	0
135U4	0.3125	0.3125	0	0	0.5	1	0.0625	0.25	0.25	0.25	0	0	0	0	0	0	0	0	0	0	0	0	0	0	0	0	0	0	0.25	0	0.0625	0	0	0	0	0	0	0	0	0	0	0.3125	0.3125	0	0	0	0	0	0
139U1	0.0625	0.0625	0	0	0.0625	0.0625	1	0	0	0.125	0	0	0	0	0	0	0	0	0	0	0	0	0	0	0	0	0	0	0	0	0.0625	0	0	0	0	0	0	0	0	0	0	0.0625	0.0625	0	0	0	0	0	0
146U4	0.25	0.25	0	0.0625	0.25	0.25	0	1	0.25	0.25	0	0	0.0625	0.0625	0.0625	0.0625	0.0625	0.0625	0.0625	0.0625	0.0625	0.0625	0.0625	0.0625	0	0	0	0	0.25	0	0	0	0	0.0625	0.0625	0.0625	0	0	0	0	0	0.25	0.25	0	0	0	0	0	0
160U3	0.25	0.25	0	0	0.25	0.25	0	0.25	1	0.25	0	0	0	0	0	0	0	0	0	0	0	0	0	0	0	0	0	0	0.25	0	0	0	0	0	0	0	0	0	0	0	0	0.25	0.25	0	0	0	0	0	0
168U1	0.25	0.25	0	0	0.25	0.25	0.125	0.25	0.25	1	0	0	0	0	0	0	0	0	0	0	0	0	0	0	0	0	0	0	0.25	0	0	0	0	0	0	0	0	0	0	0	0	0.25	0.25	0	0	0	0	0	0
173X1	0	0	0.0625	0	0	0	0	0	0	0	1	0.5	0	0	0	0	0	0	0	0	0	0.0625	0	0.0625	0.0625	0.3125	0	0	0	0	0	0	0	0	0	0	0	0	0	0	0	0	0	0.25	0	0	0	0	0
174X1	0	0	0.0625	0	0	0	0	0	0	0	0.5	1	0	0	0	0	0	0	0	0	0	0.0625	0	0.0625	0.0625	0.3125	0	0	0	0	0	0	0	0	0	0	0	0	0	0	0	0	0	0.25	0	0	0	0	0
196U4	0	0	0	0.0625	0	0	0	0.0625	0	0	0	0	1	0.5	0.5	0.0625	0.0625	0.0625	0.0625	0.0625	0.0625	0.0625	0.0625	0.0625	0	0	0	0	0	0	0.25	0	0	0.0625	0.0625	0.0625	0	0	0	0	0	0	0	0	0	0	0	0	0
197U4	0	0	0	0.0625	0	0	0	0.0625	0	0	0	0	0.5	1	0.5	0.0625	0.0625	0.0625	0.0625	0.0625	0.0625	0.0625	0.0625	0.0625	0	0	0	0	0	0	0.25	0	0	0.0625	0.0625	0.0625	0	0	0	0	0	0	0	0	0	0	0	0	0
198U4	0	0	0	0.0625	0	0	0	0.0625	0	0	0	0	0.5	0.5	1	0.0625	0.0625	0.0625	0.0625	0.0625	0.0625	0.0625	0.0625	0.0625	0	0	0	0	0	0	0.25	0	0	0.0625	0.0625	0.0625	0	0	0	0	0	0	0	0	0	0	0	0	0
208X0	0	0	0	0.0625	0	0	0	0.0625	0	0	0	0	0.0625	0.0625	0.0625	1	0.5	0.0625	0.5	0.0625	0.5	0.0625	0.0625	0.0625	0	0	0	0	0	0	0	0	0	0.125	0.125	0.125	0	0	0	0	0	0	0	0	0	0	0.25	0.25	0
211X0	0	0	0	0.0625	0	0	0	0.0625	0	0	0	0	0.0625	0.0625	0.0625	0.5	1	0.0625	0.5	0.0625	0.5	0.0625	0.0625	0.0625	0	0	0	0	0	0	0	0	0	0.125	0.125	0.125	0	0	0	0	0	0	0	0	0	0	0.25	0.25	0
212V0	0	0	0	0.3125	0	0	0	0.0625	0	0	0	0	0.0625	0.0625	0.0625	0.0625	0.0625	1	0.0625	0.5	0.0625	0.0625	0.5	0.0625	0	0	0.125	0.125	0	0	0	0	0	0.0625	0.0625	0.0625	0.125	0	0	0	0	0	0	0.125	0	0	0	0	0.25
212X0	0	0	0	0.0625	0	0	0	0.0625	0	0	0	0	0.0625	0.0625	0.0625	0.5	0.5	0.0625	1	0.0625	0.5	0.0625	0.0625	0.0625	0	0	0	0	0	0	0	0	0	0.125	0.125	0.125	0	0	0	0	0	0	0	0	0	0	0.25	0.25	0
213V0	0	0	0	0.3125	0	0	0	0.0625	0	0	0	0	0.0625	0.0625	0.0625	0.0625	0.0625	0.5	0.0625	1	0.0625	0.0625	0.5	0.0625	0	0	0.125	0.125	0	0	0	0	0	0.0625	0.0625	0.0625	0.125	0	0	0	0	0	0	0.125	0	0	0	0	0.25
213X0	0	0	0	0.0625	0	0	0	0.0625	0	0	0	0	0.0625	0.0625	0.0625	0.5	0.5	0.0625	0.5	0.0625	1	0.0625	0.0625	0.0625	0	0	0	0	0	0	0	0	0	0.125	0.125	0.125	0	0	0	0	0	0	0	0	0	0	0.25	0.25	0
214U2	0	0	0.0625	0.0625	0	0	0	0.0625	0	0	0.0625	0.0625	0.0625	0.0625	0.0625	0.0625	0.0625	0.0625	0.0625	0.0625	0.0625	1	0.0625	0.5	0.0625	0.0625	0	0	0	0	0	0	0	0.0625	0.0625	0.0625	0	0	0	0	0	0	0	0	0	0	0	0	0
215V0	0	0	0	0.3125	0	0	0	0.0625	0	0	0	0	0.0625	0.0625	0.0625	0.0625	0.0625	0.5	0.0625	0.5	0.0625	0.0625	1	0.0625	0	0	0.125	0.125	0	0	0	0	0	0.0625	0.0625	0.0625	0.125	0	0	0	0	0	0	0.125	0	0	0	0	0.25
217U2	0	0	0.0625	0.0625	0	0	0	0.0625	0	0	0.0625	0.0625	0.0625	0.0625	0.0625	0.0625	0.0625	0.0625	0.0625	0.0625	0.0625	0.5	0.0625	1	0.0625	0.0625	0	0	0	0	0	0	0	0.0625	0.0625	0.0625	0	0	0	0	0	0	0	0	0	0	0	0	0
219W6	0	0	0.0625	0	0	0	0	0	0	0	0.0625	0.0625	0	0	0	0	0	0	0	0	0	0.0625	0	0.0625	1	0.0625	0	0	0	0.25	0	0.25	0	0	0	0	0	0.25	0.25	0.25	0	0	0	0	0	0	0	0	0
221X1	0	0	0.0625	0	0	0	0	0	0	0	0.3125	0.3125	0	0	0	0	0	0	0	0	0	0.0625	0	0.0625	0.0625	1	0	0	0	0	0	0	0	0	0	0	0	0	0	0	0	0	0	0.25	0	0	0	0	0
228X0	0	0	0	0.125	0	0	0	0	0	0	0	0	0	0	0	0	0	0.125	0	0.125	0	0	0.125	0	0	0	1	0.5	0	0	0	0	0	0	0	0	0.3125	0	0	0	0	0	0	0.0625	0	0	0	0	0.125
229X0	0	0	0	0.125	0	0	0	0	0	0	0	0	0	0	0	0	0	0.125	0	0.125	0	0	0.125	0	0	0	0.5	1	0	0	0	0	0	0	0	0	0.3125	0	0	0	0	0	0	0.0625	0	0	0	0	0.125
253U9	0.25	0.25	0	0	0.25	0.25	0	0.25	0.25	0.25	0	0	0	0	0	0	0	0	0	0	0	0	0	0	0	0	0	0	1	0	0	0	0	0	0	0	0	0.0625	0	0.0625	0	0.25	0.25	0	0	0.0625	0	0	0
260V1	0	0	0	0	0	0	0	0	0	0	0	0	0	0	0	0	0	0	0	0	0	0	0	0	0.25	0	0	0	0	1	0	0.25	0	0	0	0	0	0.25	0.25	0.25	0.0625	0	0	0	0	0	0	0	0
263U4	0.0625	0.0625	0	0	0.0625	0.0625	0.0625	0	0	0	0	0	0.25	0.25	0.25	0	0	0	0	0	0	0	0	0	0	0	0	0	0	0	1	0	0	0	0	0	0	0	0	0	0	0.0625	0.0625	0	0	0	0	0	0
268W6	0	0	0	0	0	0	0	0	0	0	0	0	0	0	0	0	0	0	0	0	0	0	0	0	0.25	0	0	0	0	0.25	0	1	0	0.0625	0.0625	0.0625	0	0.25	0.25	0.25	0	0	0	0	0	0	0	0	0
275W1	0	0	0	0	0	0	0	0	0	0	0	0	0	0	0	0	0	0	0	0	0	0	0	0	0	0	0	0	0	0	0	0	1	0	0	0	0	0	0	0	0	0	0	0	0	0	0	0	0
287W6	0	0	0	0.0625	0	0	0	0.0625	0	0	0	0	0.0625	0.0625	0.0625	0.125	0.125	0.0625	0.125	0.0625	0.125	0.0625	0.0625	0.0625	0	0	0	0	0	0	0	0.0625	0	1	0.5	0.5	0	0	0	0	0	0	0	0	0	0	0	0	0
288W6	0	0	0	0.0625	0	0	0	0.0625	0	0	0	0	0.0625	0.0625	0.0625	0.125	0.125	0.0625	0.125	0.0625	0.125	0.0625	0.0625	0.0625	0	0	0	0	0	0	0	0.0625	0	0.5	1	0.5	0	0	0	0	0	0	0	0	0	0	0	0	0
289W6	0	0	0	0.0625	0	0	0	0.0625	0	0	0	0	0.0625	0.0625	0.0625	0.125	0.125	0.0625	0.125	0.0625	0.125	0.0625	0.0625	0.0625	0	0	0	0	0	0	0	0.0625	0	0.5	0.5	1	0	0	0	0	0	0	0	0	0	0	0	0	0
290W1	0	0	0	0.125	0	0	0	0	0	0	0	0	0	0	0	0	0	0.125	0	0.125	0	0	0.125	0	0	0	0.3125	0.3125	0	0	0	0	0	0	0	0	1	0	0	0	0	0	0	0.0625	0	0	0	0	0.125
300X0	0	0	0	0	0	0	0	0	0	0	0	0	0	0	0	0	0	0	0	0	0	0	0	0	0.25	0	0	0	0.0625	0.25	0	0.25	0	0	0	0	0	1	0.25	0.5	0	0	0	0	0	0.0625	0	0	0
301V3	0	0	0	0	0	0	0	0	0	0	0	0	0	0	0	0	0	0	0	0	0	0	0	0	0.25	0	0	0	0	0.25	0	0.25	0	0	0	0	0	0.25	1	0.25	0	0	0	0	0	0	0	0	0
301X0	0	0	0	0	0	0	0	0	0	0	0	0	0	0	0	0	0	0	0	0	0	0	0	0	0.25	0	0	0	0.0625	0.25	0	0.25	0	0	0	0	0	0.5	0.25	1	0	0	0	0	0	0.0625	0	0	0
309W0	0	0	0	0	0	0	0	0	0	0	0	0	0	0	0	0	0	0	0	0	0	0	0	0	0	0	0	0	0	0.0625	0	0	0	0	0	0	0	0	0	0	1	0	0	0	0.25	0	0	0	0
326U2	0.3125	0.3125	0	0	0.3125	0.3125	0.0625	0.25	0.25	0.25	0	0	0	0	0	0	0	0	0	0	0	0	0	0	0	0	0	0	0.25	0	0.0625	0	0	0	0	0	0	0	0	0	0	1	0.5	0	0	0	0	0	0
328U2	0.3125	0.3125	0	0	0.3125	0.3125	0.0625	0.25	0.25	0.25	0	0	0	0	0	0	0	0	0	0	0	0	0	0	0	0	0	0	0.25	0	0.0625	0	0	0	0	0	0	0	0	0	0	0.5	1	0	0	0	0	0	0
328W6	0	0	0	0.125	0	0	0	0	0	0	0.25	0.25	0	0	0	0	0	0.125	0	0.125	0	0	0.125	0	0	0.25	0.0625	0.0625	0	0	0	0	0	0	0	0	0.0625	0	0	0	0	0	0	1	0	0	0	0	0.125
329W0	0	0	0	0	0	0	0	0	0	0	0	0	0	0	0	0	0	0	0	0	0	0	0	0	0	0	0	0	0	0	0	0	0	0	0	0	0	0	0	0	0.25	0	0	0	1	0	0	0	0
331U2	0	0	0	0	0	0	0	0	0	0	0	0	0	0	0	0	0	0	0	0	0	0	0	0	0	0	0	0	0.0625	0	0	0	0	0	0	0	0	0.0625	0	0.0625	0	0	0	0	0	1	0	0	0
335X0	0	0	0	0	0	0	0	0	0	0	0	0	0	0	0	0.25	0.25	0	0.25	0	0.25	0	0	0	0	0	0	0	0	0	0	0	0	0	0	0	0	0	0	0	0	0	0	0	0	0	1	0.5	0
336X0	0	0	0	0	0	0	0	0	0	0	0	0	0	0	0	0.25	0.25	0	0.25	0	0.25	0	0	0	0	0	0	0	0	0	0	0	0	0	0	0	0	0	0	0	0	0	0	0	0	0	0.5	1	0
340V2	0	0	0	0.25	0	0	0	0	0	0	0	0	0	0	0	0	0	0.25	0	0.25	0	0	0.25	0	0	0	0.125	0.125	0	0	0	0	0	0	0	0	0.125	0	0	0	0	0	0	0.125	0	0	0	0	1
341V2	0	0	0	0.25	0	0	0	0	0	0	0	0	0	0	0	0	0	0.25	0	0.25	0	0	0.25	0	0	0	0.125	0.125	0	0	0	0	0	0	0	0	0.125	0	0	0	0	0	0	0.125	0	0	0	0	0.5
348U3	0.0625	0.0625	0	0	0.0625	0.0625	0.0625	0	0	0	0	0	0	0	0	0	0	0	0	0	0	0	0	0	0	0	0	0	0	0	0.0625	0	0	0	0	0	0	0	0	0	0.0625	0.0625	0.0625	0	0.0625	0	0	0	0
349U3	0.0625	0.0625	0	0	0.0625	0.0625	0.0625	0	0	0	0	0	0	0	0	0	0	0	0	0	0	0	0	0	0	0	0	0	0	0	0.0625	0	0	0	0	0	0	0	0	0	0.0625	0.0625	0.0625	0	0.0625	0	0	0	0
351U3	0.0625	0.0625	0	0	0.0625	0.0625	0.0625	0	0	0	0	0	0	0	0	0	0	0	0	0	0	0	0	0	0	0	0	0	0	0	0.0625	0	0	0	0	0	0	0	0	0	0.0625	0.0625	0.0625	0	0.0625	0	0	0	0
354W0	0	0	0	0	0	0	0	0	0	0	0	0	0	0	0	0	0	0	0	0	0	0	0	0	0	0	0	0	0	0	0	0	0	0	0	0	0	0	0	0	0	0	0	0	0	0	0	0	0
355W0	0	0	0	0	0	0	0	0	0	0	0	0	0	0	0	0	0	0	0	0	0	0	0	0	0	0	0	0	0	0	0	0	0	0	0	0	0	0	0	0	0	0	0	0	0	0	0	0	0
358W0	0	0	0	0	0	0	0	0	0	0	0	0	0	0	0	0	0	0	0	0	0	0	0	0	0	0	0	0	0	0	0	0	0	0	0	0	0	0	0	0	0	0	0	0	0	0	0	0	0
367W0	0	0	0	0	0	0	0	0	0	0	0	0	0	0	0	0	0	0	0	0	0	0	0	0	0	0	0	0	0	0	0	0	0	0	0	0	0	0	0	0	0.25	0	0	0	0.25	0	0	0	0
370W0	0	0	0	0	0	0	0	0	0	0	0	0	0	0	0	0	0	0	0	0	0	0	0	0	0	0	0	0	0	0	0	0	0	0	0	0	0	0	0	0	0.25	0	0	0	0.25	0	0	0	0
380U2	0	0	0	0	0	0	0	0	0	0	0	0	0	0	0	0	0	0	0	0	0	0	0	0	0	0	0	0	0	0	0	0	0	0	0	0	0	0	0	0	0	0	0	0	0	0	0	0	0
381U2	0	0	0	0	0	0	0	0	0	0	0	0	0	0	0	0	0	0	0	0	0	0	0	0	0	0	0	0	0	0	0	0	0	0	0	0	0	0	0	0	0	0	0	0	0	0	0	0	0
382U2	0	0	0	0	0	0	0	0	0	0	0	0	0	0	0	0	0	0	0	0	0	0	0	0	0	0	0	0	0	0	0	0	0	0	0	0	0	0	0	0	0	0	0	0	0	0	0	0	0
384U2	0	0	0	0	0	0	0	0	0	0	0	0	0	0	0	0	0	0	0	0	0	0	0	0	0	0	0	0	0	0	0	0	0	0	0	0	0	0	0	0	0	0	0	0	0	0	0	0	0
385W6	0	0	0	0	0	0	0.0625	0	0	0.0625	0	0	0	0	0	0	0	0	0	0	0	0	0	0	0	0	0.25	0.25	0	0	0	0	0	0	0	0	0.25	0	0	0	0	0	0	0	0	0	0	0	0
386W6	0	0	0	0	0	0	0.0625	0	0	0.0625	0	0	0	0	0	0	0	0	0	0	0	0	0	0	0	0	0.25	0.25	0	0	0	0	0	0	0	0	0.25	0	0	0	0	0	0	0	0	0	0	0	0
391U2	0	0	0	0	0	0	0	0	0	0	0	0	0	0	0	0	0	0	0	0	0	0	0	0	0	0	0	0	0	0	0	0	0	0	0	0	0	0	0	0	0	0	0	0	0	0	0	0	0
392U2	0	0	0	0	0	0	0	0	0	0	0	0	0	0	0	0	0	0	0	0	0	0	0	0	0	0	0	0	0	0	0	0	0	0	0	0	0	0	0	0	0	0	0	0	0	0	0	0	0
392W1	0	0	0	0	0	0	0	0	0	0	0	0	0	0	0	0	0	0	0	0	0	0	0	0	0	0	0	0	0	0	0	0	0	0	0	0	0	0	0	0	0	0	0	0	0	0	0	0	0.0625
393W1	0	0	0	0	0	0	0	0	0	0	0	0	0	0	0	0	0	0	0	0	0	0	0	0	0	0	0	0	0	0	0	0	0	0	0	0	0	0	0	0	0	0	0	0	0	0	0	0	0.0625
393W6	0	0	0	0.125	0	0	0	0	0.0625	0	0	0	0	0	0	0	0	0.125	0	0.125	0	0	0.125	0	0	0	0.0625	0.0625	0	0	0	0	0	0	0	0	0.0625	0	0	0	0	0	0	0.125	0	0	0	0	0.125
395X1	0	0	0	0	0	0	0	0	0	0	0	0	0.0625	0.0625	0.0625	0	0	0	0	0	0	0	0	0	0.03125	0	0	0	0	0	0.0625	0	0	0	0	0	0	0	0	0	0.25	0	0	0	0.25	0	0	0	0
409U2	0.25	0.25	0	0	0.25	0.25	0	0.25	0.25	0.25	0	0	0	0	0	0.0625	0.0625	0	0.0625	0	0.0625	0	0	0	0	0	0	0	0.25	0	0	0	0	0	0	0	0	0	0	0	0	0.25	0.25	0	0	0	0.0625	0.0625	0
411W0	0	0	0	0	0	0	0	0	0	0	0	0	0	0	0	0	0	0	0	0	0	0	0	0	0	0	0	0	0	0	0	0	0	0	0	0	0	0	0	0	0	0	0	0	0	0	0	0	0
415X0	0	0	0	0	0	0	0	0	0	0	0	0	0	0	0	0	0	0	0	0	0	0	0	0	0.25	0	0	0	0	0.25	0	0.25	0	0	0	0	0	0.25	0.25	0.25	0	0	0	0	0	0.0625	0	0	0
417W0	0	0	0.0625	0.0625	0	0	0	0.0625	0	0	0.0625	0.0625	0.0625	0.0625	0.0625	0.0625	0.0625	0.0625	0.0625	0.0625	0.0625	0.3125	0.0625	0.3125	0.0625	0.0625	0	0	0	0	0	0	0	0.0625	0.0625	0.0625	0	0	0	0	0	0	0	0	0	0	0	0	0
417X1	0	0	0	0	0	0	0	0	0	0	0	0	0	0	0	0	0	0	0	0	0	0	0	0	0	0	0	0	0	0	0	0	0	0	0	0	0	0	0.0625	0	0.25	0	0	0	0.25	0	0	0	0
418X1	0	0	0	0	0	0	0	0	0	0	0	0	0	0	0	0	0	0	0	0	0	0	0	0	0	0	0	0	0	0	0	0	0	0	0	0	0	0	0.0625	0	0.25	0	0	0	0.25	0	0	0	0
419X1	0	0	0	0	0	0	0	0	0	0	0	0	0	0	0	0	0	0	0	0	0	0	0	0	0	0	0	0	0	0	0	0	0	0	0	0	0	0	0.0625	0	0.25	0	0	0	0.25	0	0	0	0
420X1	0	0	0	0	0	0	0	0	0	0	0	0	0	0	0	0	0	0	0	0	0	0	0	0	0	0	0	0	0	0	0	0	0	0	0	0	0	0	0.0625	0	0.25	0	0	0	0.25	0	0	0	0
421X1	0	0	0	0	0	0	0	0	0	0	0	0	0	0	0	0	0	0	0	0	0	0	0	0	0	0	0	0	0	0	0	0	0	0	0	0	0	0	0.0625	0	0.25	0	0	0	0.25	0	0	0	0
423U1	0	0	0	0	0	0	0.0625	0	0	0.0625	0	0	0	0	0	0	0	0	0	0	0	0	0	0	0	0	0	0	0	0	0	0	0	0	0	0	0	0	0	0	0	0	0	0	0	0	0	0	0
425U1	0	0	0	0	0	0	0.0625	0	0	0.0625	0	0	0	0	0	0	0	0	0	0	0	0	0	0	0	0	0	0	0	0	0	0	0	0	0	0	0	0	0	0	0	0	0	0	0	0	0	0	0
438W1	0	0	0	0.125	0	0	0	0	0	0	0	0	0	0	0	0	0	0.125	0	0.125	0	0	0.125	0	0	0	0.0625	0.0625	0	0	0	0	0	0	0	0	0.0625	0	0	0	0	0	0	0.0625	0	0	0	0	0.1875
454V3	0	0	0.0625	0	0	0	0	0	0	0	0.0625	0.0625	0	0	0	0	0	0	0	0	0	0.0625	0	0.0625	0.3125	0.0625	0	0	0	0.25	0	0.25	0	0	0	0	0	0.25	0.25	0.25	0	0	0	0	0	0	0	0	0
457V3	0	0	0.0625	0	0	0	0	0	0	0	0.0625	0.0625	0	0	0	0	0	0	0	0	0	0.0625	0	0.0625	0.3125	0.0625	0	0	0	0.25	0	0.25	0	0	0	0	0	0.25	0.25	0.25	0	0	0	0	0	0	0	0	0
459V3	0	0	0.0625	0	0	0	0	0	0	0	0.0625	0.0625	0	0	0	0	0	0	0	0	0	0.0625	0	0.0625	0.3125	0.0625	0	0	0	0.25	0	0.25	0	0	0	0	0	0.25	0.25	0.25	0	0	0	0	0	0	0	0	0
459W6	0	0	0	0.0625	0	0	0	0.0625	0	0	0	0	0.0625	0.0625	0.0625	0.0625	0.0625	0.0625	0.0625	0.0625	0.0625	0.0625	0.0625	0.0625	0	0	0	0	0.0625	0	0	0	0	0.0625	0.0625	0.0625	0	0.0625	0	0.0625	0	0	0	0	0	0.0625	0	0	0
460W6	0	0	0	0.0625	0	0	0	0.0625	0	0	0	0	0.0625	0.0625	0.0625	0.0625	0.0625	0.0625	0.0625	0.0625	0.0625	0.0625	0.0625	0.0625	0	0	0	0	0.0625	0	0	0	0	0.0625	0.0625	0.0625	0	0.0625	0	0.0625	0	0	0	0	0	0.0625	0	0	0
461W6	0	0	0	0.0625	0	0	0	0.0625	0	0	0	0	0.0625	0.0625	0.0625	0.0625	0.0625	0.0625	0.0625	0.0625	0.0625	0.0625	0.0625	0.0625	0	0	0	0	0.0625	0	0	0	0	0.0625	0.0625	0.0625	0	0.0625	0	0.0625	0	0	0	0	0	0.0625	0	0	0
467U2	0.25	0.25	0	0.0625	0.25	0.25	0	0.3125	0.25	0.25	0	0	0.0625	0.0625	0.0625	0.0625	0.0625	0.0625	0.0625	0.0625	0.0625	0.0625	0.0625	0.0625	0	0	0	0	0.25	0	0	0	0	0.0625	0.0625	0.0625	0	0	0	0	0	0.25	0.25	0	0	0	0	0	0
468U2	0.25	0.25	0	0.0625	0.25	0.25	0	0.3125	0.25	0.25	0	0	0.0625	0.0625	0.0625	0.0625	0.0625	0.0625	0.0625	0.0625	0.0625	0.0625	0.0625	0.0625	0	0	0	0	0.25	0	0	0	0	0.0625	0.0625	0.0625	0	0	0	0	0	0.25	0.25	0	0	0	0	0	0
474V3	0.0625	0.0625	0	0	0.0625	0.0625	0.0625	0	0	0	0	0	0	0	0	0	0	0	0	0	0	0	0	0	0.125	0	0	0	0	0	0.0625	0	0	0	0	0	0	0	0	0	0	0.0625	0.0625	0	0	0	0	0	0
504X0	0.0625	0.0625	0	0	0.0625	0.0625	0	0.0625	0.0625	0.0625	0	0	0.0625	0.0625	0.0625	0	0	0	0	0	0	0	0	0	0	0	0	0	0.0625	0	0.0625	0	0	0	0	0	0	0	0	0	0	0.0625	0.0625	0	0	0	0	0	0
520W1	0	0	0	0	0	0	0	0	0	0	0	0	0	0	0	0	0	0	0	0	0	0	0	0	0	0	0	0	0	0	0	0	0.25	0	0	0	0	0	0	0	0	0	0	0	0	0	0	0	0
531V2	0	0	0	0	0	0	0	0	0	0	0	0	0	0	0	0	0	0	0	0	0	0	0	0	0	0	0	0	0	0	0	0	0	0	0	0	0	0	0	0	0	0	0	0	0	0	0	0	0
549X0	0	0	0	0	0	0	0	0	0	0	0	0	0	0	0	0	0	0	0	0	0	0	0	0	0	0	0.25	0.25	0	0	0	0	0	0	0	0	0.25	0	0	0	0	0	0	0	0	0	0	0	0
553W0	0	0	0	0	0	0	0	0	0	0	0	0	0	0	0	0	0	0	0	0	0	0	0	0	0	0	0.25	0.25	0	0	0	0	0	0	0	0	0.25	0	0	0	0	0	0	0	0	0	0	0	0
565W1	0.0625	0.0625	0	0	0.0625	0.0625	0.0625	0	0	0	0	0	0	0	0	0	0	0	0	0	0	0	0	0	0	0	0	0	0	0	0.0625	0	0	0	0	0	0	0	0	0	0	0.0625	0.0625	0	0	0	0.0625	0.0625	0
566U3	0.0625	0.0625	0.25	0	0.0625	0.0625	0.0625	0	0	0	0	0	0	0	0	0	0	0	0	0	0	0	0	0	0	0	0	0	0	0	0.0625	0	0	0	0	0	0	0	0	0	0	0.0625	0.0625	0	0	0	0	0	0
566V2	0	0	0	0.25	0	0	0	0	0	0	0	0	0	0	0	0	0	0.25	0	0.25	0	0	0.25	0	0	0	0.125	0.125	0	0	0	0	0.0625	0	0	0	0.125	0	0	0	0	0	0	0.125	0	0	0	0	0.25
567V2	0.25	0.25	0.0625	0	0.25	0.25	0	0.25	0.25	0.25	0.0625	0.0625	0	0	0	0	0	0	0	0	0	0.0625	0	0.0625	0.0625	0.0625	0	0	0.25	0	0	0	0	0	0	0	0	0	0	0	0	0.25	0.25	0	0	0	0	0	0
570V0	0	0	0	0	0	0	0	0	0	0	0	0	0	0	0	0	0	0	0	0	0	0	0	0	0.25	0	0	0	0	0.25	0	0.25	0	0	0	0	0	0.25	0.25	0.25	0	0	0	0	0	0	0	0	0
573U2	0	0	0	0	0	0	0	0	0	0	0	0	0	0	0	0	0	0	0	0	0	0	0	0	0	0	0	0	0	0	0	0	0	0	0	0	0	0	0	0	0	0	0	0	0	0	0	0	0
579W9	0	0	0	0	0	0	0	0	0	0	0	0	0	0	0	0	0	0	0	0	0	0	0	0	0.25	0	0	0	0	0.25	0	0.3125	0	0.0625	0.0625	0.0625	0	0.25	0.25	0.25	0	0	0	0	0	0	0	0	0
595U9	0.0625	0.0625	0	0.25	0.0625	0.0625	0.0625	0	0	0	0	0	0	0	0	0	0	0.25	0	0.25	0	0	0.25	0	0	0	0.125	0.125	0	0	0.0625	0	0	0	0	0	0.125	0	0	0	0	0.0625	0.0625	0.125	0	0	0	0	0.25
603V2	0	0	0	0.0625	0	0	0	0.0625	0	0	0	0	0.0625	0.0625	0.0625	0.0625	0.0625	0.0625	0.0625	0.0625	0.0625	0.0625	0.0625	0.0625	0	0	0	0	0	0	0	0	0	0.0625	0.0625	0.0625	0	0	0	0	0	0	0	0	0	0	0	0	0
607V2	0	0	0	0.0625	0	0	0.0625	0.0625	0	0.0625	0	0	0.0625	0.0625	0.0625	0.0625	0.0625	0.0625	0.0625	0.0625	0.0625	0.0625	0.0625	0.0625	0	0	0	0	0	0	0	0	0	0.0625	0.0625	0.0625	0	0	0	0	0	0	0	0	0	0	0	0	0
608V2	0	0	0	0.0625	0	0	0.0625	0.0625	0	0.0625	0	0	0.0625	0.0625	0.0625	0.0625	0.0625	0.0625	0.0625	0.0625	0.0625	0.0625	0.0625	0.0625	0	0	0	0	0	0	0	0	0	0.0625	0.0625	0.0625	0	0	0	0	0	0	0	0	0	0	0	0	0
611U3	0	0	0	0.0625	0	0	0	0.0625	0	0	0	0	0.0625	0.0625	0.0625	0.0625	0.0625	0.0625	0.0625	0.0625	0.0625	0.0625	0.0625	0.0625	0	0	0	0	0	0	0	0	0	0.0625	0.0625	0.0625	0	0	0	0	0	0	0	0	0	0	0	0	0
623W1	0	0	0	0	0	0	0	0	0	0	0	0	0.0625	0.0625	0.0625	0.0625	0.0625	0	0.0625	0	0.0625	0	0	0	0	0	0	0	0	0	0.0625	0	0	0	0	0	0	0	0	0	0	0	0	0	0	0	0.0625	0.0625	0
624W1	0	0	0	0	0	0	0	0	0	0	0	0	0.0625	0.0625	0.0625	0.0625	0.0625	0	0.0625	0	0.0625	0	0	0	0	0	0	0	0	0	0.0625	0	0	0	0	0	0	0	0	0	0	0	0	0	0	0	0.0625	0.0625	0
633V3	0	0	0	0	0	0	0	0	0	0	0	0	0	0	0	0	0	0	0	0	0	0	0	0	0	0	0	0	0	0	0	0	0	0	0	0	0	0	0	0	0	0	0	0	0	0	0	0	0.0625
634U3	0	0	0.25	0.0625	0	0	0	0.0625	0	0	0	0	0.0625	0.0625	0.0625	0.0625	0.0625	0.0625	0.0625	0.0625	0.0625	0.0625	0.0625	0.0625	0	0	0	0	0	0	0	0	0	0.0625	0.0625	0.0625	0	0	0	0	0	0	0	0	0	0	0	0	0
634V3	0	0	0	0	0	0	0	0	0	0	0	0	0	0	0	0	0	0	0	0	0	0	0	0	0	0	0	0	0	0	0	0	0	0	0	0	0	0	0	0	0	0	0	0	0	0	0	0	0.0625
638W0	0	0	0	0.0625	0	0	0	0.0625	0	0	0	0	0.0625	0.0625	0.0625	0.125	0.125	0.0625	0.125	0.0625	0.125	0.25	0.0625	0.25	0	0	0.0625	0.0625	0	0	0	0	0	0.0625	0.0625	0.0625	0.0625	0	0	0	0	0	0	0	0	0	0.0625	0.0625	0
640W6	0	0	0	0	0	0	0	0	0	0	0	0	0	0	0	0	0	0	0	0	0	0	0	0	0	0	0	0	0	0	0	0.0625	0	0.25	0.25	0.25	0	0	0	0	0.125	0	0	0	0.125	0	0	0	0
647V9	0	0	0	0	0	0	0.0625	0	0	0.0625	0	0	0	0	0	0	0	0	0	0	0	0	0	0	0	0	0	0	0	0	0	0	0.25	0	0	0	0	0	0	0	0	0	0	0	0	0	0	0	0
648V9	0	0	0	0	0	0	0.0625	0	0	0.0625	0	0	0	0	0	0	0	0	0	0	0	0	0	0	0	0	0	0	0	0	0	0	0.25	0	0	0	0	0	0	0	0	0	0	0	0	0	0	0	0
649V0	0.25	0.25	0	0.0625	0.25	0.25	0	0.3125	0.25	0.25	0	0	0.0625	0.0625	0.0625	0.0625	0.0625	0.0625	0.0625	0.0625	0.0625	0.0625	0.0625	0.0625	0	0	0	0	0.25	0	0	0	0	0.0625	0.0625	0.0625	0	0	0	0	0	0.25	0.25	0	0	0	0	0	0
653V3	0	0	0	0	0	0	0	0	0	0	0	0	0	0	0	0	0	0	0	0	0	0	0	0	0	0	0	0	0	0	0	0	0	0	0	0	0	0	0	0	0	0	0	0	0	0	0	0	0
656X0	0.0625	0.0625	0	0	0.0625	0.0625	0.0625	0	0	0	0	0	0	0	0	0	0	0	0	0	0	0	0	0	0.25	0	0	0	0	0.25	0.0625	0.25	0.0625	0	0	0	0	0.25	0.25	0.25	0	0.0625	0.0625	0	0	0	0	0	0
667W9	0	0	0	0	0	0	0	0	0	0	0	0	0	0	0	0	0	0	0	0	0	0	0	0	0	0	0	0	0.0625	0	0	0	0	0	0	0	0	0.0625	0	0.0625	0	0	0	0	0	0.0625	0	0	0.0625
677U9	0.25	0.25	0	0	0.25	0.25	0	0.25	0.25	0.25	0	0	0	0	0	0	0	0	0	0	0	0	0	0	0	0	0	0	0.3125	0	0	0	0	0	0	0	0	0.0625	0	0.0625	0	0.25	0.25	0	0	0.0625	0	0	0
678U2	0	0	0	0	0	0	0.0625	0	0	0.0625	0.25	0.25	0	0	0	0	0	0	0	0	0	0	0	0	0	0.25	0	0	0	0	0	0	0	0	0	0	0	0	0	0	0	0	0	0.25	0	0	0	0	0
679U9	0.25	0.25	0	0	0.25	0.25	0	0.25	0.25	0.25	0	0	0	0	0	0	0	0	0	0	0	0	0	0	0	0	0	0	0.3125	0	0	0	0	0	0	0	0	0.0625	0	0.0625	0	0.25	0.25	0	0	0.0625	0	0	0
689W0	0.0625	0.0625	0	0	0.0625	0.0625	0.0625	0	0	0	0	0	0	0	0	0	0	0	0	0	0	0	0	0	0	0	0	0	0	0	0.0625	0	0	0	0	0	0	0	0	0	0	0.0625	0.0625	0	0	0	0	0	0
702V2	0.0625	0.0625	0	0	0.0625	0.0625	0.3125	0	0	0.0625	0	0	0	0	0	0	0	0	0	0	0	0	0	0	0	0	0	0	0	0	0.0625	0	0	0	0	0	0	0	0	0	0	0.0625	0.0625	0	0	0	0	0	0
703V2	0.0625	0.0625	0	0	0.0625	0.0625	0.3125	0	0	0.0625	0	0	0	0	0	0	0	0	0	0	0	0	0	0	0	0	0	0	0	0	0.0625	0	0	0	0	0	0	0	0	0	0	0.0625	0.0625	0	0	0	0	0	0
704V2	0.0625	0.0625	0	0	0.0625	0.0625	0.3125	0	0	0.0625	0	0	0	0	0	0	0	0	0	0	0	0	0	0	0	0	0	0	0	0	0.0625	0	0	0	0	0	0	0	0	0	0	0.0625	0.0625	0	0	0	0	0	0
708W1	0	0	0	0	0	0	0	0	0	0	0	0	0	0	0	0	0	0	0	0	0	0	0	0	0	0	0	0	0	0	0	0	0	0	0	0	0	0	0	0	0	0	0	0	0	0	0	0	0.0625
709V0	0.0625	0.0625	0	0	0.0625	0.0625	0.125	0	0	0.0625	0	0	0	0	0	0	0	0	0	0	0	0	0	0	0	0	0	0	0	0	0.0625	0	0	0	0	0	0	0	0	0	0	0.0625	0.0625	0	0	0	0	0	0
712U2	0	0	0	0	0	0	0	0	0	0	0.25	0.25	0	0	0	0	0	0	0	0	0	0	0	0	0	0.25	0	0	0	0	0	0	0	0	0	0	0	0	0	0	0	0	0	0.25	0	0.0625	0	0	0
715U2	0	0	0	0	0	0	0	0	0	0	0.25	0.25	0	0	0	0	0	0	0	0	0	0	0	0	0	0.25	0	0	0	0	0	0	0	0	0	0	0	0	0	0	0	0	0	0.25	0	0.0625	0	0	0
719U3	0	0	0	0	0	0	0	0	0	0	0	0	0	0	0	0	0	0	0	0	0	0	0	0	0	0	0	0	0.0625	0	0	0	0	0	0	0	0	0.0625	0	0.0625	0	0	0	0	0	0.25	0	0	0
720W0	0.0625	0.0625	0	0	0.0625	0.0625	0.125	0	0	0.0625	0	0	0	0	0	0	0	0	0	0	0	0	0	0	0	0	0	0	0	0	0.0625	0	0	0	0	0	0	0	0	0	0	0.0625	0.0625	0	0	0	0	0	0
721U3	0	0	0	0	0	0	0	0	0	0	0	0	0	0	0	0	0	0	0	0	0	0	0	0	0	0	0	0	0.0625	0	0	0	0	0	0	0	0	0.0625	0	0.0625	0	0	0	0	0	0.25	0	0	0
722W0	0.0625	0.0625	0	0	0.0625	0.0625	0.125	0	0	0.0625	0	0	0	0	0	0	0	0	0	0	0	0	0	0	0	0	0	0	0	0	0.0625	0	0	0	0	0	0	0	0	0	0	0.0625	0.0625	0	0	0	0	0	0
726W1	0	0	0	0	0	0	0	0	0	0	0	0	0	0	0	0	0	0	0	0	0	0	0	0	0	0	0	0	0	0	0	0	0	0	0	0	0	0	0	0	0	0	0	0	0	0	0	0	0
727U3	0.0625	0.0625	0	0	0.0625	0.0625	0.0625	0	0	0	0	0	0	0	0	0	0	0	0	0	0	0	0	0	0	0	0	0	0.0625	0	0.0625	0	0	0	0	0	0	0.0625	0	0.0625	0	0.0625	0.0625	0	0	0.25	0	0	0
727W1	0	0	0	0	0	0	0	0	0	0	0	0	0	0	0	0	0	0	0	0	0	0	0	0	0	0	0	0	0	0	0	0	0	0	0	0	0	0	0	0	0	0	0	0	0	0	0	0	0
728W1	0	0	0	0	0	0	0	0	0	0	0	0	0	0	0	0	0	0	0	0	0	0	0	0	0	0	0	0	0	0	0	0	0	0	0	0	0	0	0	0	0	0	0	0	0	0	0	0	0
729W1	0	0	0	0	0	0	0	0	0	0	0	0	0	0	0	0	0	0	0	0	0	0	0	0	0	0	0	0	0	0	0	0	0	0	0	0	0	0	0	0	0	0	0	0	0	0	0	0	0
744W9	0	0	0	0	0	0	0	0	0.0625	0	0	0	0	0	0	0	0	0	0	0	0	0	0	0	0	0	0	0	0	0	0	0	0	0	0	0	0	0	0	0	0.25	0	0	0	0.25	0	0	0	0
746W9	0	0	0	0	0	0	0	0	0.0625	0	0	0	0	0	0	0	0	0	0	0	0	0	0	0	0	0	0	0	0	0	0	0	0	0	0	0	0	0	0	0	0.25	0	0	0	0.25	0	0	0	0
747W9	0	0	0	0	0	0	0	0	0.0625	0	0	0	0	0	0	0	0	0	0	0	0	0	0	0	0	0	0	0	0	0	0	0	0	0	0	0	0	0	0	0	0.25	0	0	0	0.25	0	0	0	0
758V2	0.25	0.25	0	0	0.25	0.25	0	0.25	0.25	0.25	0	0	0	0	0	0	0	0	0	0	0	0	0	0	0	0	0	0	0.25	0	0	0	0	0	0	0	0	0	0	0	0	0.25	0.25	0	0	0	0	0	0.0625
778U9	0.0625	0.0625	0	0	0.0625	0.0625	0.0625	0	0	0	0	0	0	0	0	0	0	0	0	0	0	0	0	0	0	0	0	0	0	0	0.0625	0	0	0	0	0	0	0	0	0	0	0.0625	0.0625	0	0	0	0	0	0
780W1	0	0	0	0	0	0	0	0	0	0	0	0	0.0625	0.0625	0.0625	0	0	0	0	0	0	0	0	0	0	0	0	0	0	0	0.0625	0	0.25	0	0	0	0	0	0	0	0	0	0	0	0	0	0	0	0
781U9	0.0625	0.0625	0	0	0.0625	0.0625	0.0625	0	0	0	0	0	0	0	0	0	0	0	0	0	0	0	0	0	0	0	0	0	0	0	0.0625	0	0	0	0	0	0	0	0	0	0	0.0625	0.0625	0	0	0	0	0	0
781W1	0	0	0	0	0	0	0	0	0	0	0	0	0.0625	0.0625	0.0625	0	0	0	0	0	0	0	0	0	0	0	0	0	0	0	0.0625	0	0.25	0	0	0	0	0	0	0	0	0	0	0	0	0	0	0	0
782V9	0	0	0	0	0	0	0.0625	0	0	0.0625	0	0	0	0	0	0	0	0	0	0	0	0	0	0	0	0	0	0	0	0	0	0	0	0	0	0	0	0	0	0	0	0	0	0	0	0	0	0	0
783W1	0	0	0	0	0	0	0	0	0	0	0	0	0.0625	0.0625	0.0625	0	0	0	0	0	0	0	0	0	0	0	0	0	0	0	0.0625	0	0.25	0	0	0	0	0	0	0	0	0	0	0	0	0	0	0	0
784V9	0	0	0	0	0	0	0.0625	0	0	0.0625	0	0	0	0	0	0	0	0	0	0	0	0	0	0	0	0	0	0	0	0	0	0	0	0	0	0	0	0	0	0	0	0	0	0	0	0	0	0	0
785X0	0	0	0	0.0625	0	0	0	0.0625	0	0	0	0	0.0625	0.0625	0.0625	0.0625	0.0625	0.0625	0.0625	0.0625	0.0625	0.0625	0.0625	0.0625	0.25	0	0	0	0	0.25	0	0.25	0	0.0625	0.0625	0.0625	0	0.25	0.25	0.25	0	0	0	0	0	0	0	0	0
787X0	0	0	0	0.0625	0	0	0	0.0625	0	0	0	0	0.0625	0.0625	0.0625	0.0625	0.0625	0.0625	0.0625	0.0625	0.0625	0.0625	0.0625	0.0625	0.25	0	0	0	0	0.25	0	0.25	0	0.0625	0.0625	0.0625	0	0.25	0.25	0.25	0	0	0	0	0	0	0	0	0
788X0	0	0	0	0.0625	0	0	0	0.0625	0	0	0	0	0.0625	0.0625	0.0625	0.0625	0.0625	0.0625	0.0625	0.0625	0.0625	0.0625	0.0625	0.0625	0.25	0	0	0	0	0.25	0	0.25	0	0.0625	0.0625	0.0625	0	0.25	0.25	0.25	0	0	0	0	0	0	0	0	0
789X0	0	0	0	0.0625	0	0	0	0.0625	0	0	0	0	0.0625	0.0625	0.0625	0.0625	0.0625	0.0625	0.0625	0.0625	0.0625	0.0625	0.0625	0.0625	0.25	0	0	0	0	0.25	0	0.25	0	0.0625	0.0625	0.0625	0	0.25	0.25	0.25	0	0	0	0	0	0	0	0	0
791W9	0	0	0	0	0	0	0	0	0	0	0	0	0	0	0	0	0	0	0	0	0	0	0	0	0	0	0	0	0	0	0	0	0	0	0	0	0	0	0	0	0	0	0	0	0	0	0	0	0.0625
792W9	0	0	0	0	0	0	0	0	0	0	0	0	0	0	0	0	0	0	0	0	0	0	0	0	0	0	0	0	0	0	0	0	0	0	0	0	0	0	0	0	0	0	0	0	0	0	0	0	0.0625
796W0	0.125	0.125	0	0	0.125	0.125	0.0625	0.0625	0.0625	0.0625	0	0	0	0	0	0	0	0	0	0	0	0	0	0	0	0	0	0	0.0625	0	0.0625	0	0	0	0	0	0	0	0	0	0	0.125	0.125	0	0	0	0	0	0
807U3	0	0	0.25	0	0	0	0	0	0	0	0	0	0	0	0	0	0	0	0	0	0	0	0	0	0	0	0	0	0	0	0	0	0	0	0	0	0	0	0.0625	0	0	0	0	0	0	0	0	0	0
813W1	0.0625	0.0625	0	0	0.0625	0.0625	0.0625	0	0	0	0	0	0	0	0	0	0	0	0	0	0	0	0	0	0	0	0	0	0	0	0.0625	0	0	0	0	0	0	0	0	0	0	0.0625	0.0625	0	0	0	0	0	0
820X0	0	0	0	0	0	0	0	0	0	0	0	0	0.03125	0.03125	0.03125	0	0	0	0	0	0	0	0	0	0.25	0	0	0	0	0.25	0.03125	0.25	0	0	0	0	0	0.25	0.25	0.25	0	0	0	0	0	0	0	0	0
822X0	0	0	0	0	0	0	0	0	0	0	0	0	0.03125	0.03125	0.03125	0	0	0	0	0	0	0	0	0	0.25	0	0	0	0	0.25	0.03125	0.25	0	0	0	0	0	0.25	0.25	0.25	0	0	0	0	0	0	0	0	0
823V9	0	0	0	0	0	0	0	0	0	0	0	0	0	0	0	0	0	0	0	0	0	0	0	0	0	0	0	0	0	0	0	0	0.25	0	0	0	0	0	0	0	0	0	0	0	0	0	0	0	0
824V9	0	0	0	0	0	0	0	0	0	0	0	0	0	0	0	0	0	0	0	0	0	0	0	0	0	0	0	0	0	0	0	0	0.25	0	0	0	0	0	0	0	0	0	0	0	0	0	0	0	0
827U2	0.25	0.25	0	0	0.25	0.25	0	0.25	0.25	0.25	0	0	0	0	0	0	0	0	0	0	0	0	0	0	0	0	0	0	0.3125	0	0	0	0	0	0	0	0	0.0625	0	0.0625	0	0.25	0.25	0	0	0.0625	0	0	0
828U2	0.25	0.25	0	0	0.25	0.25	0	0.25	0.25	0.25	0	0	0	0	0	0	0	0	0	0	0	0	0	0	0	0	0	0	0.3125	0	0	0	0	0	0	0	0	0.0625	0	0.0625	0	0.25	0.25	0	0	0.0625	0	0	0
829U2	0.25	0.25	0	0	0.25	0.25	0	0.25	0.25	0.25	0	0	0	0	0	0	0	0	0	0	0	0	0	0	0	0	0	0	0.3125	0	0	0	0	0	0	0	0	0.0625	0	0.0625	0	0.25	0.25	0	0	0.0625	0	0	0
830U2	0.25	0.25	0	0	0.25	0.25	0	0.25	0.25	0.25	0	0	0	0	0	0	0	0	0	0	0	0	0	0	0	0	0	0	0.3125	0	0	0	0	0	0	0	0	0.0625	0	0.0625	0	0.25	0.25	0	0	0.0625	0	0	0
833W1	0	0	0	0	0	0	0	0	0	0	0	0	0	0	0	0	0	0	0	0	0	0	0	0	0	0	0	0	0	0	0	0	0	0	0	0	0	0	0	0	0	0	0	0	0	0	0	0	0.125
834W6	0	0	0.0625	0.0625	0	0	0	0.0625	0	0	0.0625	0.0625	0.0625	0.0625	0.0625	0.0625	0.0625	0.0625	0.0625	0.0625	0.0625	0.125	0.0625	0.125	0.0625	0.0625	0	0	0	0	0	0	0	0.0625	0.0625	0.0625	0	0	0	0	0	0	0	0	0	0	0	0	0
849W9	0	0	0	0	0	0	0	0	0	0	0	0	0.125	0.125	0.125	0	0	0	0	0	0	0	0	0	0	0	0	0	0	0	0.125	0	0	0	0	0	0	0	0	0	0	0	0	0	0	0	0	0	0.0625
856V2	0	0	0	0.0625	0	0	0	0.0625	0	0	0	0	0.0625	0.0625	0.0625	0.125	0.125	0.0625	0.125	0.0625	0.125	0.0625	0.0625	0.0625	0	0	0	0	0	0	0	0	0	0.0625	0.0625	0.0625	0	0	0	0	0	0	0	0	0	0	0.0625	0.0625	0
856X0	0	0	0	0	0	0	0	0	0	0	0.25	0.25	0	0	0	0	0	0	0	0	0	0	0	0	0	0.25	0.0625	0.0625	0	0	0	0	0	0	0	0	0.0625	0	0	0	0	0	0	0.25	0	0	0	0	0
857V2	0	0	0	0.0625	0	0	0	0.0625	0	0	0	0	0.0625	0.0625	0.0625	0.125	0.125	0.0625	0.125	0.0625	0.125	0.0625	0.0625	0.0625	0	0	0	0	0	0	0	0	0	0.0625	0.0625	0.0625	0	0	0	0	0	0	0	0	0	0	0.0625	0.0625	0
859V2	0	0	0	0.0625	0	0	0	0.0625	0	0	0	0	0.0625	0.0625	0.0625	0.125	0.125	0.0625	0.125	0.0625	0.125	0.0625	0.0625	0.0625	0	0	0	0	0	0	0	0	0	0.0625	0.0625	0.0625	0	0	0	0	0	0	0	0	0	0	0.0625	0.0625	0
863V0	0	0	0	0	0	0	0	0	0	0	0	0	0	0	0	0	0	0	0	0	0	0	0	0	0	0	0.25	0.25	0	0	0	0	0	0	0	0	0.25	0	0	0	0	0	0	0	0	0	0	0	0
864U2	0	0	0	0	0	0	0	0	0	0	0	0	0	0	0	0	0	0	0	0	0	0	0	0	0	0	0	0	0	0	0	0	0	0	0	0	0	0	0	0	0	0	0	0	0	0	0	0	0
865U2	0	0	0	0	0	0	0	0	0	0	0	0	0	0	0	0	0	0	0	0	0	0	0	0	0	0	0	0	0	0	0	0	0	0	0	0	0	0	0	0	0	0	0	0	0	0	0	0	0
866U2	0	0	0	0	0	0	0	0	0	0	0	0	0	0	0	0	0	0	0	0	0	0	0	0	0	0	0	0	0	0	0	0	0	0	0	0	0	0	0	0	0	0	0	0	0	0	0	0	0
867U2	0	0	0	0	0	0	0	0	0	0	0	0	0	0	0	0	0	0	0	0	0	0	0	0	0	0	0	0	0	0	0	0	0	0	0	0	0	0	0	0	0	0	0	0	0	0	0	0	0
868U2	0	0	0	0	0	0	0	0	0	0	0	0	0	0	0	0	0	0	0	0	0	0	0	0	0	0	0	0	0	0	0	0	0	0	0	0	0	0	0	0	0	0	0	0	0	0	0	0	0
873V2	0	0	0	0.0625	0	0	0	0.0625	0	0	0	0	0.0625	0.0625	0.0625	0.0625	0.0625	0.0625	0.0625	0.0625	0.0625	0.0625	0.0625	0.0625	0	0	0	0	0	0	0	0	0.0625	0.0625	0.0625	0.0625	0	0	0	0	0	0	0	0	0	0	0	0	0
884U2	0.25	0.25	0	0	0.25	0.25	0	0.25	0.25	0.25	0	0	0	0	0	0	0	0	0	0	0	0	0	0	0	0	0	0	0.25	0	0	0	0	0	0	0	0	0	0	0	0	0.25	0.25	0	0	0	0	0	0.0625
885W9	0	0	0	0	0	0	0	0	0	0	0	0	0	0	0	0	0	0	0	0	0	0	0	0	0	0	0	0	0.0625	0	0	0	0	0	0	0	0	0.0625	0	0.0625	0	0	0	0	0	0.0625	0	0	0.0625
886W9	0	0	0	0	0	0	0	0	0	0	0	0	0	0	0	0	0	0	0	0	0	0	0	0	0	0	0	0	0.0625	0	0	0	0	0	0	0	0	0.0625	0	0.0625	0	0	0	0	0	0.0625	0	0	0.0625
897V2	0.0625	0.0625	0	0	0.0625	0.0625	0.3125	0	0	0.0625	0	0	0	0	0	0	0	0	0	0	0	0	0	0	0	0	0	0	0	0	0.0625	0	0	0	0	0	0	0	0	0	0	0.0625	0.0625	0	0	0	0	0	0
904U2	0.25	0.25	0	0	0.25	0.25	0	0.25	0.25	0.25	0	0	0	0	0	0	0	0	0	0	0	0	0	0	0	0	0	0	0.25	0	0	0	0	0	0	0	0	0	0	0	0	0.25	0.25	0	0	0	0	0	0
905U2	0.25	0.25	0	0	0.25	0.25	0	0.25	0.25	0.25	0	0	0	0	0	0	0	0	0	0	0	0	0	0	0	0	0	0	0.25	0	0	0	0	0	0	0	0	0	0	0	0	0.25	0.25	0	0	0	0	0	0
914W5	0	0	0	0	0	0	0	0	0	0	0	0	0	0	0	0.0625	0.0625	0	0.0625	0	0.0625	0	0	0	0	0	0	0	0	0	0	0	0.25	0	0	0	0	0	0	0	0	0	0	0	0	0	0.0625	0.0625	0
936X0	0	0	0.0625	0	0	0	0	0	0	0	0.0625	0.0625	0	0	0	0.25	0.25	0	0.25	0	0.25	0.0625	0	0.0625	0.0625	0.0625	0	0	0	0	0	0	0	0	0	0	0	0	0	0	0	0	0	0	0	0	0.25	0.25	0
937X0	0	0	0.0625	0	0	0	0	0	0	0	0.0625	0.0625	0	0	0	0.25	0.25	0	0.25	0	0.25	0.0625	0	0.0625	0.0625	0.0625	0	0	0	0	0	0	0	0	0	0	0	0	0	0	0	0	0	0	0	0	0.25	0.25	0
938X0	0	0	0.0625	0	0	0	0	0	0	0	0.0625	0.0625	0	0	0	0.25	0.25	0	0.25	0	0.25	0.0625	0	0.0625	0.0625	0.0625	0	0	0	0	0	0	0	0	0	0	0	0	0	0	0	0	0	0	0	0	0.25	0.25	0
939W0	0	0	0	0	0	0	0	0	0	0	0	0	0	0	0	0	0	0	0	0	0	0	0	0	0	0	0	0	0	0	0	0	0	0	0	0	0	0	0	0	0	0	0	0	0	0	0	0	0
940W0	0	0	0	0	0	0	0	0	0	0	0	0	0	0	0	0	0	0	0	0	0	0	0	0	0	0	0	0	0	0	0	0	0	0	0	0	0	0	0	0	0	0	0	0	0	0	0	0	0
957X0	0	0	0	0	0	0	0	0	0	0	0.25	0.25	0	0	0	0	0	0	0	0	0	0	0	0	0	0.25	0	0	0.0625	0	0	0	0	0	0	0	0	0.0625	0	0.0625	0	0	0	0.25	0	0.0625	0	0	0
965U9	0.0625	0.0625	0	0	0.0625	0.0625	0.0625	0	0	0	0	0	0	0	0	0	0	0	0	0	0	0	0	0	0	0	0	0	0	0	0.0625	0	0	0	0	0	0	0	0	0	0	0.0625	0.0625	0	0	0	0	0	0
978V2	0.0625	0.0625	0	0	0.0625	0.0625	0.0625	0	0	0	0	0	0	0	0	0	0	0	0	0	0	0	0	0	0	0	0.0625	0.0625	0	0	0.0625	0	0	0	0	0	0.0625	0	0	0	0	0.0625	0.0625	0	0	0	0	0	0
985U3	0.0625	0.0625	0.0625	0	0.0625	0.0625	0.25	0	0	0	0.0625	0.0625	0	0	0	0	0	0	0	0	0	0.0625	0	0.0625	0.0625	0.0625	0	0	0	0	0.0625	0	0	0	0	0	0	0	0	0	0	0.0625	0.0625	0	0	0	0	0	0
989W9	0	0	0	0	0	0	0.0625	0	0	0.0625	0	0	0	0	0	0	0	0	0	0	0	0	0	0	0	0	0	0	0	0	0	0	0	0	0	0	0	0	0	0	0.25	0	0	0	0.25	0	0	0	0
993U1	0.0625	0.0625	0	0.0625	0.0625	0.0625	0.0625	0.0625	0	0	0	0	0.0625	0.0625	0.0625	0.0625	0.0625	0.0625	0.0625	0.0625	0.0625	0.25	0.0625	0.25	0	0	0	0	0	0	0.0625	0	0	0.0625	0.0625	0.0625	0	0	0	0	0	0.0625	0.0625	0	0	0	0	0	0
995U1	0.0625	0.0625	0	0.0625	0.0625	0.0625	0.0625	0.0625	0	0	0	0	0.0625	0.0625	0.0625	0.0625	0.0625	0.0625	0.0625	0.0625	0.0625	0.25	0.0625	0.25	0	0	0	0	0	0	0.0625	0	0	0.0625	0.0625	0.0625	0	0	0	0	0	0.0625	0.0625	0	0	0	0	0	0
996U1	0.0625	0.0625	0	0.0625	0.0625	0.0625	0.0625	0.0625	0	0	0	0	0.0625	0.0625	0.0625	0.0625	0.0625	0.0625	0.0625	0.0625	0.0625	0.25	0.0625	0.25	0	0	0	0	0	0	0.0625	0	0	0.0625	0.0625	0.0625	0	0	0	0	0	0.0625	0.0625	0	0	0	0	0	0
996V2	0	0	0	0	0	0	0	0	0	0	0	0	0	0	0	0.0625	0.0625	0	0.0625	0	0.0625	0	0	0	0	0	0	0	0	0	0	0	0	0	0	0	0	0	0	0	0	0	0	0	0	0	0.0625	0.0625	0
997U1	0.0625	0.0625	0	0.0625	0.0625	0.0625	0.0625	0.0625	0	0	0	0	0.0625	0.0625	0.0625	0.0625	0.0625	0.0625	0.0625	0.0625	0.0625	0.25	0.0625	0.25	0	0	0	0	0	0	0.0625	0	0	0.0625	0.0625	0.0625	0	0	0	0	0	0.0625	0.0625	0	0	0	0	0	0
[truncated: 156 more columns]

## Sheet: Landrace
Additional file 1. The family relationship among pigs for each breed based on pedigree. The numerator relationship matrices were calculated from pedigree information and is presented in individual sheet for each breed.
	102W9	103U9	104W1	111X0	113W9	122W0	125W6	126W6	128W9	131W1	131W6	132W1	134U3	136X1	139V0	143V3	144W1	145V3	147W1	148W2	149W2	151W2	156U1	157U1	186U4	187U4	189X0	190V0	191V0	200V0	201W9	230X1	231V0	232U1	233U1	235U3	236V0	239W1	240W0	241W1	244U9	244W6	245U9	245W6	246U1	247U1	254U4	257X0	258X0
102W9	1	0	0	0	0.0625	0.03125	0	0	0	0	0.0625	0	0	0	0	0	0	0	0	0	0	0	0	0	0	0	0	0	0	0.0625	0	0	0	0	0	0	0	0	0.03125	0	0	0	0	0	0	0	0	0	0
103U9	0	1	0	0	0	0	0.125	0.125	0	0	0	0	0	0	0	0	0	0	0	0	0	0	0	0	0	0	0	0	0	0	0	0	0	0	0	0	0	0	0	0	0	0	0	0	0	0	0	0	0
104W1	0	0	1	0	0.0625	0	0	0	0	0.25	0.0625	0.25	0	0	0.0625	0	0	0	0	0	0	0	0.25	0.25	0	0	0	0	0	0	0	0.0625	0	0	0	0	0	0	0.0625	0	0	0	0	0	0	0	0.25	0	0
111X0	0	0	0	1	0.0625	0	0	0	0	0	0	0	0.0625	0	0	0.0625	0	0.0625	0	0.25	0.25	0.25	0	0	0	0	0	0	0	0	0	0	0	0	0	0	0	0.0625	0	0.0625	0.0625	0	0.0625	0	0	0	0	0.25	0.25
113W9	0.0625	0	0.0625	0.0625	1	0	0	0	0	0	0.25	0	0	0	0.0625	0.0625	0	0.0625	0	0.0625	0.0625	0.0625	0	0	0	0	0	0	0	0	0	0.0625	0	0	0	0	0	0.0625	0.0625	0.0625	0.0625	0	0.0625	0	0	0	0	0	0
122W0	0.03125	0	0	0	0	1	0	0	0	0	0	0	0	0	0	0	0.25	0	0.25	0	0	0	0	0	0	0	0	0	0	0	0.0625	0	0.25	0	0	0	0.25	0.0625	0.0625	0.0625	0	0	0	0	0	0	0	0	0
125W6	0	0.125	0	0	0	0	1	0.5	0	0	0	0	0	0	0	0	0	0	0	0	0	0	0	0	0	0	0.25	0	0	0	0	0	0	0	0	0.25	0	0	0	0	0	0	0	0	0	0	0	0	0
126W6	0	0.125	0	0	0	0	0.5	1	0	0	0	0	0	0	0	0	0	0	0	0	0	0	0	0	0	0	0.25	0	0	0	0	0	0	0	0	0.25	0	0	0	0	0	0	0	0	0	0	0	0	0
128W9	0	0	0	0	0	0	0	0	1	0	0	0	0	0	0	0	0	0	0	0	0	0	0	0	0	0	0	0	0	0	0	0	0	0	0	0	0	0	0	0	0	0	0	0	0	0	0	0	0
131W1	0	0	0.25	0	0	0	0	0	0	1	0	0.5	0	0	0	0	0	0	0	0	0	0	0.25	0.25	0	0	0	0	0	0	0	0	0	0	0	0	0	0	0	0	0	0	0	0	0	0	0.25	0	0
131W6	0.0625	0	0.0625	0	0.25	0	0	0	0	0	1	0	0	0	0.0625	0	0	0	0	0	0	0	0	0	0	0	0	0	0	0	0	0.0625	0	0	0	0	0	0	0.0625	0	0	0	0	0	0	0	0	0	0
132W1	0	0	0.25	0	0	0	0	0	0	0.5	0	1	0	0	0	0	0	0	0	0	0	0	0.25	0.25	0	0	0	0	0	0	0	0	0	0	0	0	0	0	0	0	0	0	0	0	0	0	0.25	0	0
134U3	0	0	0	0.0625	0	0	0	0	0	0	0	0	1	0	0	0	0	0	0	0.0625	0.0625	0.0625	0	0	0	0	0	0	0	0	0	0	0	0	0	0	0	0	0	0	0	0	0	0	0	0	0	0.0625	0.0625
136X1	0	0	0	0	0	0	0	0	0	0	0	0	0	1	0	0	0	0	0	0.0625	0.0625	0.0625	0	0	0	0	0	0	0	0	0	0	0	0	0	0	0	0	0	0	0	0	0	0	0	0	0	0	0
139V0	0	0	0.0625	0	0.0625	0	0	0	0	0	0.0625	0	0	0	1	0	0	0	0	0	0	0	0	0	0	0	0	0	0	0	0	0.0625	0	0.25	0.25	0	0	0	0.0625	0	0.0625	0.0625	0.0625	0.0625	0	0	0	0	0
143V3	0	0	0	0.0625	0.0625	0	0	0	0	0	0	0	0	0	0	1	0	0.5	0	0	0	0	0	0	0	0	0	0	0	0	0	0	0	0	0	0	0	0.25	0	0.25	0.25	0	0.25	0	0	0	0	0	0
144W1	0	0	0	0	0	0.25	0	0	0	0	0	0	0	0	0	0	1	0	0.5	0	0	0	0	0	0	0	0	0	0	0	0.0625	0	0.25	0	0	0	0.25	0.0625	0	0.0625	0	0	0	0	0	0	0	0	0
145V3	0	0	0	0.0625	0.0625	0	0	0	0	0	0	0	0	0	0	0.5	0	1	0	0	0	0	0	0	0	0	0	0	0	0	0	0	0	0	0	0	0	0.25	0	0.25	0.25	0	0.25	0	0	0	0	0	0
147W1	0	0	0	0	0	0.25	0	0	0	0	0	0	0	0	0	0	0.5	0	1	0	0	0	0	0	0	0	0	0	0	0	0.0625	0	0.25	0	0	0	0.25	0.0625	0	0.0625	0	0	0	0	0	0	0	0	0
148W2	0	0	0	0.25	0.0625	0	0	0	0	0	0	0	0.0625	0.0625	0	0	0	0	0	1	0.5	0.5	0	0	0	0	0	0	0	0	0	0	0	0	0	0	0	0	0	0	0	0	0	0	0	0	0	0.25	0.25
149W2	0	0	0	0.25	0.0625	0	0	0	0	0	0	0	0.0625	0.0625	0	0	0	0	0	0.5	1	0.5	0	0	0	0	0	0	0	0	0	0	0	0	0	0	0	0	0	0	0	0	0	0	0	0	0	0.25	0.25
151W2	0	0	0	0.25	0.0625	0	0	0	0	0	0	0	0.0625	0.0625	0	0	0	0	0	0.5	0.5	1	0	0	0	0	0	0	0	0	0	0	0	0	0	0	0	0	0	0	0	0	0	0	0	0	0	0.25	0.25
156U1	0	0	0.25	0	0	0	0	0	0	0.25	0	0.25	0	0	0	0	0	0	0	0	0	0	1	0.5	0	0	0	0	0	0	0	0	0	0	0	0	0	0	0	0	0	0	0	0	0	0	0.25	0	0
157U1	0	0	0.25	0	0	0	0	0	0	0.25	0	0.25	0	0	0	0	0	0	0	0	0	0	0.5	1	0	0	0	0	0	0	0	0	0	0	0	0	0	0	0	0	0	0	0	0	0	0	0.25	0	0
186U4	0	0	0	0	0	0	0	0	0	0	0	0	0	0	0	0	0	0	0	0	0	0	0	0	1	0.5	0	0.25	0.25	0.25	0	0	0	0	0	0	0	0	0	0	0	0	0	0	0	0	0	0	0
187U4	0	0	0	0	0	0	0	0	0	0	0	0	0	0	0	0	0	0	0	0	0	0	0	0	0.5	1	0	0.25	0.25	0.25	0	0	0	0	0	0	0	0	0	0	0	0	0	0	0	0	0	0	0
189X0	0	0	0	0	0	0	0.25	0.25	0	0	0	0	0	0	0	0	0	0	0	0	0	0	0	0	0	0	1	0	0	0	0	0	0	0	0	0.25	0	0	0	0	0	0	0	0	0	0	0	0	0
190V0	0	0	0	0	0	0	0	0	0	0	0	0	0	0	0	0	0	0	0	0	0	0	0	0	0.25	0.25	0	1	0.5	0.25	0.0625	0	0	0	0	0	0	0	0	0	0	0	0	0	0	0	0	0	0
191V0	0	0	0	0	0	0	0	0	0	0	0	0	0	0	0	0	0	0	0	0	0	0	0	0	0.25	0.25	0	0.5	1	0.25	0.0625	0	0	0	0	0	0	0	0	0	0	0	0	0	0	0	0	0	0
200V0	0.0625	0	0	0	0	0	0	0	0	0	0	0	0	0	0	0	0	0	0	0	0	0	0	0	0.25	0.25	0	0.25	0.25	1	0	0	0	0	0	0	0	0	0	0	0	0	0	0	0	0	0	0	0
201W9	0	0	0	0	0	0.0625	0	0	0	0	0	0	0	0	0	0	0.0625	0	0.0625	0	0	0	0	0	0	0	0	0.0625	0.0625	0	1	0	0.0625	0	0	0	0.0625	0.0625	0	0.0625	0	0	0	0	0	0	0	0	0
230X1	0	0	0.0625	0	0.0625	0	0	0	0	0	0.0625	0	0	0	0.0625	0	0	0	0	0	0	0	0	0	0	0	0	0	0	0	0	1	0	0	0	0	0	0	0.0625	0	0	0.25	0	0.25	0.25	0.25	0	0	0
231V0	0	0	0	0	0	0.25	0	0	0	0	0	0	0	0	0	0	0.25	0	0.25	0	0	0	0	0	0	0	0	0	0	0	0.0625	0	1	0	0	0	0.5	0.0625	0	0.0625	0	0	0	0	0	0	0	0	0
232U1	0	0	0	0	0	0	0	0	0	0	0	0	0	0	0.25	0	0	0	0	0	0	0	0	0	0	0	0	0	0	0	0	0	0	1	0.5	0	0	0	0	0	0.0625	0.0625	0.0625	0.0625	0	0	0	0	0
233U1	0	0	0	0	0	0	0	0	0	0	0	0	0	0	0.25	0	0	0	0	0	0	0	0	0	0	0	0	0	0	0	0	0	0	0.5	1	0	0	0	0	0	0.0625	0.0625	0.0625	0.0625	0	0	0	0	0
235U3	0	0	0	0	0	0	0.25	0.25	0	0	0	0	0	0	0	0	0	0	0	0	0	0	0	0	0	0	0.25	0	0	0	0	0	0	0	0	1	0	0	0	0	0	0	0	0	0	0	0	0	0
236V0	0	0	0	0	0	0.25	0	0	0	0	0	0	0	0	0	0	0.25	0	0.25	0	0	0	0	0	0	0	0	0	0	0	0.0625	0	0.5	0	0	0	1	0.0625	0	0.0625	0	0	0	0	0	0	0	0	0
239W1	0	0	0	0.0625	0.0625	0.0625	0	0	0	0	0	0	0	0	0	0.25	0.0625	0.25	0.0625	0	0	0	0	0	0	0	0	0	0	0	0.0625	0	0.0625	0	0	0	0.0625	1	0	0.5	0.25	0	0.25	0	0	0	0	0	0
240W0	0.03125	0	0.0625	0	0.0625	0.0625	0	0	0	0	0.0625	0	0	0	0.0625	0	0	0	0	0	0	0	0	0	0	0	0	0	0	0	0	0.0625	0	0	0	0	0	0	1	0	0	0	0	0	0	0	0	0	0
241W1	0	0	0	0.0625	0.0625	0.0625	0	0	0	0	0	0	0	0	0	0.25	0.0625	0.25	0.0625	0	0	0	0	0	0	0	0	0	0	0	0.0625	0	0.0625	0	0	0	0.0625	0.5	0	1	0.25	0	0.25	0	0	0	0	0	0
244U9	0	0	0	0.0625	0.0625	0	0	0	0	0	0	0	0	0	0.0625	0.25	0	0.25	0	0	0	0	0	0	0	0	0	0	0	0	0	0	0	0.0625	0.0625	0	0	0.25	0	0.25	1	0.0625	0.5	0.0625	0	0	0	0	0
244W6	0	0	0	0	0	0	0	0	0	0	0	0	0	0	0.0625	0	0	0	0	0	0	0	0	0	0	0	0	0	0	0	0	0.25	0	0.0625	0.0625	0	0	0	0	0	0.0625	1	0.0625	0.5	0.25	0.25	0	0	0
245U9	0	0	0	0.0625	0.0625	0	0	0	0	0	0	0	0	0	0.0625	0.25	0	0.25	0	0	0	0	0	0	0	0	0	0	0	0	0	0	0	0.0625	0.0625	0	0	0.25	0	0.25	0.5	0.0625	1	0.0625	0	0	0	0	0
245W6	0	0	0	0	0	0	0	0	0	0	0	0	0	0	0.0625	0	0	0	0	0	0	0	0	0	0	0	0	0	0	0	0	0.25	0	0.0625	0.0625	0	0	0	0	0	0.0625	0.5	0.0625	1	0.25	0.25	0	0	0
246U1	0	0	0	0	0	0	0	0	0	0	0	0	0	0	0	0	0	0	0	0	0	0	0	0	0	0	0	0	0	0	0	0.25	0	0	0	0	0	0	0	0	0	0.25	0	0.25	1	0.5	0	0	0
247U1	0	0	0	0	0	0	0	0	0	0	0	0	0	0	0	0	0	0	0	0	0	0	0	0	0	0	0	0	0	0	0	0.25	0	0	0	0	0	0	0	0	0	0.25	0	0.25	0.5	1	0	0	0
254U4	0	0	0.25	0	0	0	0	0	0	0.25	0	0.25	0	0	0	0	0	0	0	0	0	0	0.25	0.25	0	0	0	0	0	0	0	0	0	0	0	0	0	0	0	0	0	0	0	0	0	0	1	0	0
257X0	0	0	0	0.25	0	0	0	0	0	0	0	0	0.0625	0	0	0	0	0	0	0.25	0.25	0.25	0	0	0	0	0	0	0	0	0	0	0	0	0	0	0	0	0	0	0	0	0	0	0	0	0	1	0.5
258X0	0	0	0	0.25	0	0	0	0	0	0	0	0	0.0625	0	0	0	0	0	0	0.25	0.25	0.25	0	0	0	0	0	0	0	0	0	0	0	0	0	0	0	0	0	0	0	0	0	0	0	0	0	0.5	1
261X0	0	0	0	0.25	0	0	0	0	0	0	0	0	0.0625	0	0	0	0	0	0	0.25	0.25	0.25	0	0	0	0	0	0	0	0	0	0	0	0	0	0	0	0	0	0	0	0	0	0	0	0	0	0.5	0.5
270U3	0	0	0	0	0	0	0	0	0	0	0	0	0	0	0	0.0625	0	0.0625	0	0	0	0	0	0	0	0	0	0	0	0	0	0.25	0	0	0	0	0	0.0625	0	0.0625	0.0625	0.25	0.0625	0.25	0.25	0.25	0.0625	0	0
277V0	0	0	0	0	0	0.25	0	0	0	0	0	0	0	0	0	0	0.25	0	0.25	0	0	0	0	0	0	0	0	0	0	0	0.0625	0	0.25	0	0	0	0.25	0.0625	0	0.0625	0	0	0	0	0	0	0	0	0
278V0	0	0	0	0	0	0.25	0	0	0	0	0	0	0	0	0	0	0.25	0	0.25	0	0	0	0	0	0	0	0	0	0	0	0.0625	0	0.25	0	0	0	0.25	0.0625	0	0.0625	0	0	0	0	0	0	0	0	0
288V2	0	0	0	0.0625	0.0625	0	0	0	0	0	0	0	0	0	0	0.25	0	0.25	0	0	0	0	0	0	0	0	0	0	0	0	0	0	0	0	0	0	0	0.25	0	0.25	0.25	0	0.25	0	0	0	0	0	0
295X0	0	0	0	0	0	0.0625	0	0	0	0	0	0	0	0	0	0	0.0625	0	0.0625	0	0	0	0	0	0	0	0	0	0	0	0.25	0	0.0625	0	0	0	0.0625	0.0625	0	0.0625	0	0	0	0	0	0	0	0	0
299U1	0.0625	0	0	0.0625	0	0	0	0	0	0	0	0	0.25	0.0625	0	0	0	0	0	0.0625	0.0625	0.0625	0	0	0	0	0	0	0	0	0	0	0	0	0	0	0	0	0	0	0	0	0	0	0	0	0	0.0625	0.0625
300U1	0.0625	0	0	0.0625	0	0	0	0	0	0	0	0	0.25	0.0625	0	0	0	0	0	0.0625	0.0625	0.0625	0	0	0	0	0	0	0	0	0	0	0	0	0	0	0	0	0	0	0	0	0	0	0	0	0	0.0625	0.0625
301U1	0.0625	0	0	0.0625	0	0	0	0	0	0	0	0	0.25	0.0625	0	0	0	0	0	0.0625	0.0625	0.0625	0	0	0	0	0	0	0	0	0	0	0	0	0	0	0	0	0	0	0	0	0	0	0	0	0	0.0625	0.0625
305X0	0	0	0	0	0	0.0625	0	0	0	0	0	0	0	0	0	0	0.0625	0	0.0625	0	0	0	0	0	0	0	0	0	0	0	0.25	0	0.0625	0	0	0	0.0625	0.0625	0	0.0625	0	0	0	0	0	0	0.0625	0	0
306X0	0	0	0	0	0	0.0625	0	0	0	0	0	0	0	0	0	0	0.0625	0	0.0625	0	0	0	0	0	0	0	0	0	0	0	0.25	0	0.0625	0	0	0	0.0625	0.0625	0	0.0625	0	0	0	0	0	0	0.0625	0	0
309V2	0	0	0.0625	0	0.0625	0	0	0	0	0	0.0625	0	0	0	0.3125	0	0	0	0	0	0	0	0	0	0	0	0	0	0	0	0	0.0625	0	0.25	0.25	0	0	0	0.0625	0	0.0625	0.0625	0.0625	0.0625	0	0	0	0	0
310V2	0	0	0.0625	0	0.0625	0	0	0	0	0	0.0625	0	0	0	0.3125	0	0	0	0	0	0	0	0	0	0	0	0	0	0	0	0	0.0625	0	0.25	0.25	0	0	0	0.0625	0	0.0625	0.0625	0.0625	0.0625	0	0	0	0	0
317W1	0	0	0.25	0	0	0	0	0	0	0.25	0	0.25	0	0	0	0	0	0	0	0	0	0	0.25	0.25	0	0	0	0	0	0	0	0	0	0	0	0	0	0	0	0	0	0	0	0	0	0	0.25	0	0
320V2	0	0	0	0.0625	0.0625	0	0	0	0	0	0	0	0	0	0	0.25	0	0.25	0	0	0	0	0	0	0	0	0	0	0	0	0	0	0	0	0	0	0	0.25	0	0.25	0.25	0	0.25	0	0	0	0	0	0
323U9	0.0625	0	0	0	0	0	0	0	0	0	0	0	0	0	0	0	0	0	0	0	0	0	0	0	0.25	0.25	0	0.25	0.25	0.3125	0	0	0	0	0	0	0	0	0	0	0	0	0	0	0	0	0	0	0
326U1	0	0	0	0.3125	0.0625	0	0	0	0	0	0	0	0.0625	0	0	0.0625	0	0.0625	0	0.25	0.25	0.25	0	0	0	0	0	0	0	0	0	0	0	0	0	0	0	0.0625	0	0.0625	0.0625	0	0.0625	0	0	0	0	0.25	0.25
329X0	0	0	0.0625	0	0.0625	0.0625	0	0	0	0	0.0625	0	0	0	0.0625	0	0.0625	0	0.0625	0	0	0	0	0	0	0	0	0	0	0	0.25	0.0625	0.0625	0	0	0	0.0625	0.0625	0.0625	0.0625	0	0	0	0	0	0	0	0	0
331X0	0	0	0.0625	0	0.0625	0.0625	0	0	0	0	0.0625	0	0	0	0.0625	0	0.0625	0	0.0625	0	0	0	0	0	0	0	0	0	0	0	0.25	0.0625	0.0625	0	0	0	0.0625	0.0625	0.0625	0.0625	0	0	0	0	0	0	0	0	0
334W2	0	0	0	0	0	0	0	0	0	0	0	0	0	0	0	0	0	0	0	0	0	0	0	0	0	0	0	0	0	0	0	0	0	0	0	0	0	0	0	0	0	0	0	0	0	0	0	0	0
335W2	0	0	0	0	0	0	0	0	0	0	0	0	0	0	0	0	0	0	0	0	0	0	0	0	0	0	0	0	0	0	0	0	0	0	0	0	0	0	0	0	0	0	0	0	0	0	0	0	0
336W2	0	0	0	0	0	0	0	0	0	0	0	0	0	0	0	0	0	0	0	0	0	0	0	0	0	0	0	0	0	0	0	0	0	0	0	0	0	0	0	0	0	0	0	0	0	0	0	0	0
338W0	0	0	0	0	0	0	0	0	0	0	0	0	0	0	0	0	0	0	0	0	0	0	0	0	0	0	0	0	0	0	0	0	0	0	0	0	0	0	0	0	0	0	0	0	0	0	0	0	0
341X1	0	0	0	0	0	0	0.0625	0.0625	0	0	0	0	0	0	0	0	0	0	0	0	0	0	0	0	0	0	0.0625	0	0	0	0	0.25	0	0	0	0.0625	0	0	0	0	0	0.25	0	0.25	0.25	0.25	0	0	0
342X0	0	0	0	0	0	0	0	0	0	0	0	0	0	0.0625	0	0	0	0	0	0.0625	0.0625	0.0625	0	0	0	0	0	0	0	0	0	0	0	0	0	0	0	0	0	0	0	0	0	0	0	0	0.0625	0	0
343U9	0	0	0.25	0	0	0	0	0	0	0.25	0	0.25	0	0	0	0	0	0	0	0	0	0	0.25	0.25	0	0	0	0	0	0	0	0	0	0	0	0	0	0	0	0	0	0	0	0	0	0	0.25	0	0
343W9	0.25	0	0.0625	0	0	0.03125	0	0	0	0.0625	0	0.0625	0	0	0	0	0	0	0	0	0	0	0.0625	0.0625	0	0	0	0	0	0.0625	0	0	0	0	0	0	0	0	0.03125	0	0	0	0	0	0	0	0.0625	0	0
353W6	0	0	0	0	0	0	0.25	0.25	0	0	0	0	0	0	0	0	0	0	0	0	0	0	0	0	0	0	0.25	0	0	0	0	0	0	0	0	0.25	0	0	0	0	0	0	0	0	0	0	0	0	0
354W6	0	0	0	0	0	0	0.25	0.25	0	0	0	0	0	0	0	0	0	0	0	0	0	0	0	0	0	0	0.25	0	0	0	0	0	0	0	0	0.25	0	0	0	0	0	0	0	0	0	0	0	0	0
360X1	0	0	0.0625	0	0.0625	0	0	0	0	0	0.0625	0	0	0	0.0625	0	0	0	0	0	0	0	0	0	0	0	0	0	0	0	0	0.0625	0	0	0	0	0	0	0.0625	0	0	0	0	0	0	0	0	0	0
363W1	0	0	0	0	0	0	0	0	0	0	0	0	0	0	0	0	0	0	0	0	0	0	0	0	0	0	0	0	0	0	0	0	0	0	0	0	0	0	0	0	0	0	0	0	0	0	0	0	0
364W1	0	0	0	0	0	0	0	0	0	0	0	0	0	0	0	0	0	0	0	0	0	0	0	0	0	0	0	0	0	0	0	0	0	0	0	0	0	0	0	0	0	0	0	0	0	0	0	0	0
365W6	0	0	0	0	0	0	0	0	0.25	0	0	0	0	0	0	0	0.0625	0	0.0625	0	0	0	0	0	0	0	0	0	0	0	0	0	0	0	0	0	0	0	0	0	0	0	0	0	0	0	0	0	0
367X0	0	0	0	0	0	0.0625	0	0	0	0	0	0	0	0	0	0	0.0625	0	0.0625	0	0	0	0	0	0	0	0	0	0	0	0.25	0	0.0625	0	0	0	0.0625	0.0625	0	0.0625	0	0	0	0	0	0	0	0	0
368X0	0	0	0	0	0	0.0625	0	0	0	0	0	0	0	0	0	0	0.0625	0	0.0625	0	0	0	0	0	0	0	0	0	0	0	0.25	0	0.0625	0	0	0	0.0625	0.0625	0	0.0625	0	0	0	0	0	0	0	0	0
369X0	0	0	0	0	0	0.0625	0	0	0	0	0	0	0	0	0	0	0.0625	0	0.0625	0	0	0	0	0	0	0	0	0	0	0	0.25	0	0.0625	0	0	0	0.0625	0.0625	0	0.0625	0	0	0	0	0	0	0	0	0
373U1	0.0625	0.0625	0	0	0	0	0	0	0	0	0	0	0	0	0	0	0	0	0	0	0	0	0	0	0	0	0	0	0	0	0	0	0	0	0	0	0	0	0	0	0	0	0	0	0	0	0	0	0
374U1	0.0625	0.0625	0	0	0	0	0	0	0	0	0	0	0	0	0	0	0	0	0	0	0	0	0	0	0	0	0	0	0	0	0	0	0	0	0	0	0	0	0	0	0	0	0	0	0	0	0	0	0
375U1	0.0625	0.0625	0	0	0	0	0	0	0	0	0	0	0	0	0	0	0	0	0	0	0	0	0	0	0	0	0	0	0	0	0	0	0	0	0	0	0	0	0	0	0	0	0	0	0	0	0	0	0
375U9	0.0625	0	0	0	0	0	0	0	0	0	0	0	0	0	0	0	0	0	0	0	0	0	0	0	0	0	0	0	0	0.0625	0	0	0	0	0	0	0	0	0	0	0	0	0	0	0	0	0	0	0
377U9	0.0625	0	0	0	0	0	0	0	0	0	0	0	0	0	0	0	0	0	0	0	0	0	0	0	0	0	0	0	0	0.0625	0	0	0	0	0	0	0	0	0	0	0	0	0	0	0	0	0	0	0
381U1	0	0	0	0	0	0	0	0	0	0	0	0	0	0.0625	0	0	0	0	0	0.0625	0.0625	0.0625	0	0	0	0	0	0	0	0	0	0	0	0.0625	0.0625	0	0	0	0	0	0	0	0	0	0	0	0	0	0
381W2	0.03125	0	0	0	0	0.3125	0	0	0	0	0	0	0	0	0	0	0.25	0	0.25	0	0	0	0	0	0	0	0	0	0	0	0.0625	0	0.25	0	0	0	0.25	0.0625	0.0625	0.0625	0	0	0	0	0	0	0	0	0
382U1	0	0	0	0	0	0	0	0	0	0	0	0	0	0.0625	0	0	0	0	0	0.0625	0.0625	0.0625	0	0	0	0	0	0	0	0	0	0	0	0.0625	0.0625	0	0	0	0	0	0	0	0	0	0	0	0	0	0
400U9	0	0	0	0.0625	0.0625	0	0	0	0	0	0	0	0	0	0	0.25	0	0.25	0	0	0	0	0	0	0	0	0	0	0	0	0	0	0	0	0	0	0	0.25	0	0.25	0.25	0	0.25	0	0	0	0.0625	0	0
400W1	0.03125	0	0	0	0	0.0625	0	0	0	0	0	0	0	0	0	0	0	0	0	0	0	0	0	0	0	0	0	0	0	0	0	0	0	0	0	0	0	0	0.25	0	0	0	0	0	0	0	0	0	0
401W1	0.03125	0	0	0	0	0.0625	0	0	0	0	0	0	0	0	0	0	0	0	0	0	0	0	0	0	0	0	0	0	0	0	0	0	0	0	0	0	0	0	0.25	0	0	0	0	0	0	0	0	0	0
402W1	0.03125	0	0	0	0	0.0625	0	0	0	0	0	0	0	0	0	0	0	0	0	0	0	0	0	0	0	0	0	0	0	0	0	0	0	0	0	0	0	0	0.25	0	0	0	0	0	0	0	0	0	0
408U9	0	0	0	0	0	0	0	0	0	0	0	0	0	0	0.25	0	0	0	0	0	0	0	0	0	0	0	0	0.0625	0.0625	0	0	0	0	0.25	0.25	0	0	0	0	0	0.0625	0.0625	0.0625	0.0625	0	0	0	0	0
409W6	0.0625	0	0	0	0	0	0	0	0	0	0	0	0	0	0	0	0	0	0	0	0	0	0	0	0	0	0	0	0	0	0	0.25	0	0	0	0	0	0	0	0	0	0.25	0	0.25	0.25	0.25	0	0	0
410U1	0	0	0	0	0	0	0	0	0	0	0	0	0	0	0.0625	0	0	0	0	0	0	0	0	0	0	0	0	0	0	0	0	0.25	0	0.0625	0.0625	0	0	0	0	0	0.0625	0.3125	0.0625	0.3125	0.25	0.25	0	0	0
425W2	0.03125	0	0	0	0	0.0625	0	0	0	0	0	0	0	0	0.25	0	0	0	0	0	0	0	0	0	0	0	0	0	0	0	0	0	0	0.25	0.25	0	0	0	0.0625	0	0.0625	0.0625	0.0625	0.0625	0	0	0	0	0
430X0	0.0625	0	0	0	0	0	0.25	0.25	0	0	0	0	0	0	0	0	0	0	0	0	0	0	0	0	0	0	0.25	0	0	0	0	0	0	0	0	0.25	0	0	0	0	0	0	0	0	0	0	0	0	0
431X0	0.0625	0	0	0	0	0	0.25	0.25	0	0	0	0	0	0	0	0	0	0	0	0	0	0	0	0	0	0	0.25	0	0	0	0	0	0	0	0	0.25	0	0	0	0	0	0	0	0	0	0	0	0	0
432X0	0.0625	0	0	0	0	0	0.25	0.25	0	0	0	0	0	0	0	0	0	0	0	0	0	0	0	0	0	0	0.25	0	0	0	0	0	0	0	0	0.25	0	0	0	0	0	0	0	0	0	0	0	0	0
439U9	0	0.0625	0.25	0	0	0	0	0	0	0.25	0	0.25	0	0	0	0	0	0	0	0	0	0	0.25	0.25	0	0	0	0	0	0	0	0	0	0	0	0	0	0	0	0	0	0	0	0	0	0	0.25	0	0
444X0	0.0625	0	0	0	0	0	0	0	0	0	0	0	0	0.0625	0	0	0	0	0	0.0625	0.0625	0.0625	0	0	0	0	0	0	0	0	0	0	0	0	0	0	0	0	0	0	0	0	0	0	0	0	0	0	0
445X0	0.0625	0	0	0	0	0	0	0	0	0	0	0	0	0.0625	0	0	0	0	0	0.0625	0.0625	0.0625	0	0	0	0	0	0	0	0	0	0	0	0	0	0	0	0	0	0	0	0	0	0	0	0	0	0	0
446X0	0.0625	0	0	0	0	0	0	0	0	0	0	0	0	0.0625	0	0	0	0	0	0.0625	0.0625	0.0625	0	0	0	0	0	0	0	0	0	0	0	0	0	0	0	0	0	0	0	0	0	0	0	0	0	0	0
447U1	0	0	0	0.0625	0.0625	0	0	0	0	0	0	0	0	0	0.25	0.0625	0	0.0625	0	0	0	0	0	0	0	0	0	0	0	0	0	0	0	0.25	0.25	0	0	0.0625	0	0.0625	0.125	0.0625	0.125	0.0625	0	0	0	0	0
451W0	0.03125	0	0	0	0	0.0625	0	0	0	0	0	0	0	0	0.0625	0	0	0	0	0	0	0	0	0	0	0	0	0	0	0	0	0	0	0.0625	0.0625	0	0	0	0.25	0	0.0625	0.0625	0.0625	0.0625	0	0	0	0	0
458U1	0	0	0	0	0	0	0	0	0	0	0	0	0	0	0	0	0	0	0	0	0	0	0	0	0	0	0	0	0	0	0	0	0	0	0	0	0	0	0	0	0	0	0	0	0	0	0	0	0
458X1	0	0.125	0	0	0	0	0.0625	0.0625	0.25	0	0	0	0	0	0	0	0	0	0	0	0	0	0	0	0	0	0	0	0	0	0	0	0	0	0	0	0	0	0	0	0	0	0	0	0	0	0	0	0
462W1	0	0	0	0	0	0.25	0	0	0	0	0	0	0	0	0	0	0.25	0	0.25	0	0	0	0	0	0	0	0	0	0	0	0.0625	0	0.25	0	0	0	0.25	0.0625	0	0.0625	0	0	0	0	0	0	0	0	0
463V3	0	0	0.25	0	0	0	0	0	0	0.25	0	0.25	0	0	0	0	0	0	0	0	0	0	0.25	0.25	0	0	0	0	0	0	0	0	0	0	0	0	0	0	0	0	0	0	0	0	0	0	0.25	0	0
463W1	0	0	0	0	0	0.25	0	0	0	0	0	0	0	0	0	0	0.25	0	0.25	0	0	0	0	0	0	0	0	0	0	0	0.0625	0	0.25	0	0	0	0.25	0.0625	0	0.0625	0	0	0	0	0	0	0	0	0
468U3	0	0	0	0	0	0	0	0	0	0	0	0	0	0	0	0.0625	0	0.0625	0	0	0	0	0	0	0	0	0	0	0	0	0	0.25	0	0	0	0	0	0	0	0	0	0.25	0	0.25	0.25	0.25	0	0	0
469W0	0	0	0.25	0	0	0	0	0	0	0.25	0	0.25	0	0	0	0	0	0	0	0	0	0	0.25	0.25	0	0	0	0	0	0	0	0	0	0	0	0	0	0	0	0	0	0	0	0	0	0	0.25	0	0
470W6	0.0625	0	0	0	0	0	0.25	0.25	0	0	0	0	0	0	0	0	0	0	0	0	0	0	0	0	0	0	0.25	0	0	0	0	0	0	0	0	0.25	0	0	0	0	0	0	0	0	0	0	0	0	0
476W2	0	0	0	0.0625	0.0625	0	0	0	0	0	0	0	0	0	0	0.25	0	0.25	0	0	0	0	0	0	0	0	0	0	0	0	0	0	0	0	0	0	0	0.25	0	0.25	0.25	0	0.25	0	0	0	0	0	0
477W2	0	0	0	0.0625	0.0625	0	0	0	0	0	0	0	0	0	0	0.25	0	0.25	0	0	0	0	0	0	0	0	0	0	0	0	0	0	0	0	0	0	0	0.25	0	0.25	0.25	0	0.25	0	0	0	0	0	0
478V2	0.0625	0	0	0.0625	0.0625	0	0	0	0	0	0	0	0	0	0	0.25	0	0.25	0	0	0	0	0	0	0	0	0	0	0	0	0	0	0	0	0	0	0	0.25	0	0.25	0.25	0	0.25	0	0	0	0	0	0
479X0	0	0	0	0	0	0.0625	0	0	0.0625	0	0	0	0	0	0	0	0.0625	0	0.0625	0	0	0	0	0	0	0	0	0	0	0	0.25	0	0.0625	0	0	0	0.0625	0.0625	0	0.0625	0	0	0	0	0	0	0	0	0
480X0	0	0	0	0	0	0.0625	0	0	0.0625	0	0	0	0	0	0	0	0.0625	0	0.0625	0	0	0	0	0	0	0	0	0	0	0	0.25	0	0.0625	0	0	0	0.0625	0.0625	0	0.0625	0	0	0	0	0	0	0	0	0
490W0	0	0	0	0	0	0	0	0	0	0	0	0	0	0	0	0	0	0	0	0	0	0	0	0	0	0	0	0	0	0	0	0	0	0	0	0	0	0	0	0	0	0	0	0	0	0	0	0	0
492W0	0	0	0	0	0	0	0	0	0	0	0	0	0	0	0	0	0	0	0	0	0	0	0	0	0	0	0	0	0	0	0	0	0	0	0	0	0	0	0	0	0	0	0	0	0	0	0	0	0
493W9	0	0	0	0	0	0.0625	0	0	0	0	0	0	0	0	0	0	0.0625	0	0.0625	0	0	0	0	0	0	0	0	0	0	0	0.25	0	0.0625	0	0	0	0.0625	0.0625	0	0.0625	0	0	0	0	0	0	0	0	0
501U1	0.0625	0	0	0	0	0	0	0	0	0	0	0	0	0	0	0	0	0	0	0	0	0	0	0	0	0	0	0	0	0	0	0	0	0	0	0	0	0	0	0	0	0	0	0	0	0	0	0	0
501W6	0	0	0	0	0	0	0.25	0.25	0	0	0	0	0	0	0.0625	0	0	0	0	0	0	0	0	0	0	0	0.25	0	0	0	0	0	0	0.0625	0.0625	0.25	0	0	0	0	0.0625	0.0625	0.0625	0.0625	0	0	0	0	0
502W1	0	0.0625	0.25	0	0	0	0	0	0	0.25	0.0625	0.25	0	0	0	0	0	0	0	0	0	0	0.25	0.25	0	0	0	0	0	0	0	0	0	0	0	0	0	0	0	0	0	0	0	0	0	0	0.25	0	0
503U1	0.0625	0	0	0	0	0	0	0	0	0	0	0	0	0	0	0	0	0	0	0	0	0	0	0	0	0	0	0	0	0	0	0	0	0	0	0	0	0	0	0	0	0	0	0	0	0	0	0	0
509W1	0.03125	0	0	0	0	0.0625	0	0	0	0	0	0	0	0	0	0	0.0625	0	0.0625	0	0	0	0	0	0	0	0	0	0	0	0	0	0	0	0	0	0	0	0.25	0	0	0	0	0	0	0	0	0	0
510W1	0.03125	0	0	0	0	0.0625	0	0	0	0	0	0	0	0	0	0	0.0625	0	0.0625	0	0	0	0	0	0	0	0	0	0	0	0	0	0	0	0	0	0	0	0.25	0	0	0	0	0	0	0	0	0	0
511W1	0.03125	0	0	0	0	0.0625	0	0	0	0	0	0	0	0	0	0	0.0625	0	0.0625	0	0	0	0	0	0	0	0	0	0	0	0	0	0	0	0	0	0	0	0.25	0	0	0	0	0	0	0	0	0	0
514W0	0	0	0	0	0	0.25	0	0	0	0	0	0	0	0	0	0	0.25	0	0.25	0	0	0	0	0	0	0	0	0	0	0	0.0625	0	0.25	0	0	0	0.25	0.0625	0	0.0625	0	0	0	0	0	0	0	0	0
520U9	0	0	0	0	0	0	0	0	0	0	0	0	0	0	0	0	0	0	0	0	0	0	0	0	0	0	0	0.0625	0.0625	0	0	0	0	0	0	0	0	0	0	0	0	0	0	0	0	0	0	0	0
521U9	0	0	0	0	0	0	0	0	0	0	0	0	0	0	0	0	0	0	0	0	0	0	0	0	0	0	0	0.0625	0.0625	0	0	0	0	0	0	0	0	0	0	0	0	0	0	0	0	0	0	0	0
523V0	0	0	0	0	0	0.25	0	0	0	0	0	0	0	0	0	0	0.25	0	0.25	0	0	0	0	0	0	0	0	0	0	0	0.0625	0	0.25	0	0	0	0.25	0.0625	0	0.0625	0	0	0	0	0	0	0	0	0
524U1	0	0	0	0	0	0	0	0	0	0	0	0	0	0	0	0	0	0	0	0	0	0	0	0	0	0	0	0	0	0	0	0.25	0	0	0	0	0	0	0	0	0	0.25	0	0.25	0.25	0.25	0.125	0	0
524W0	0.03125	0	0	0.0625	0.0625	0.0625	0	0	0	0	0	0	0	0	0	0.25	0	0.25	0	0	0	0	0	0	0	0	0	0	0	0	0	0	0	0	0	0	0	0.25	0.125	0.25	0.25	0	0.25	0	0	0	0	0	0
535X1	0	0	0	0	0	0.0625	0	0	0	0	0	0	0	0	0	0	0.0625	0	0.0625	0	0	0	0	0	0	0	0	0	0	0	0.0625	0	0.0625	0	0	0	0.0625	0.0625	0	0.0625	0	0	0	0	0	0	0	0	0
538U2	0	0	0	0	0	0	0	0	0	0	0	0	0	0	0	0	0	0	0	0	0	0	0	0	0	0	0	0	0	0	0	0	0	0	0	0	0	0	0	0	0	0	0	0	0	0	0	0	0
555W1	0	0	0	0.25	0	0	0	0	0.0625	0	0	0	0.0625	0	0	0	0	0	0	0.25	0.25	0.25	0	0	0	0	0	0	0	0	0	0	0	0	0	0	0	0	0	0	0	0	0	0	0	0	0	0.25	0.25
556W1	0	0	0	0.25	0	0	0	0	0.0625	0	0	0	0.0625	0	0	0	0	0	0	0.25	0.25	0.25	0	0	0	0	0	0	0	0	0	0	0	0	0	0	0	0	0	0	0	0	0	0	0	0	0	0.25	0.25
560U1	0	0	0	0	0	0	0	0	0	0	0	0	0	0	0.25	0	0	0	0	0	0	0	0	0	0	0	0	0	0	0	0	0	0	0.375	0.375	0	0	0	0	0	0.0625	0.0625	0.0625	0.0625	0	0	0	0	0
563U9	0	0	0	0.0625	0	0.25	0	0	0	0	0	0	0.0625	0	0	0	0.25	0	0.25	0.0625	0.0625	0.0625	0	0	0	0	0	0	0	0	0.0625	0	0.25	0	0	0	0.25	0.0625	0	0.0625	0	0	0	0	0	0	0	0.0625	0.0625
573V2	0.0625	0	0	0	0	0	0	0	0	0	0	0	0	0	0	0	0	0	0	0	0	0	0	0	0	0	0	0	0	0	0	0	0	0	0	0	0	0	0	0	0	0	0	0	0	0	0.0625	0	0
575V2	0.0625	0	0	0	0	0	0	0	0	0	0	0	0	0	0	0	0	0	0	0	0	0	0	0	0	0	0	0	0	0	0	0	0	0	0	0	0	0	0	0	0	0	0	0	0	0	0.0625	0	0
582W1	0	0	0	0	0	0	0	0	0	0	0.0625	0	0	0.0625	0	0	0	0	0	0.0625	0.0625	0.0625	0	0	0	0	0	0	0	0	0	0	0	0	0	0	0	0	0	0	0	0	0	0	0	0	0	0	0
599U3	0	0	0	0	0	0	0.25	0.25	0	0	0	0	0	0	0	0	0	0	0	0	0	0	0	0	0	0	0.25	0	0	0	0	0	0	0.0625	0.0625	0.25	0	0	0	0	0	0	0	0	0	0	0	0	0
604V3	0.125	0	0.25	0	0	0.0625	0	0	0	0.25	0	0.25	0	0	0	0	0	0	0	0	0	0	0.25	0.25	0	0	0	0	0	0	0	0	0	0	0	0	0	0	0.0625	0	0	0	0	0	0	0	0.25	0	0
610V9	0	0	0	0	0	0	0	0	0	0	0	0	0	0	0.25	0	0.0625	0	0.0625	0	0	0	0	0	0	0	0	0	0	0	0	0	0	0.25	0.25	0	0	0	0	0	0.0625	0.0625	0.0625	0.0625	0	0	0	0	0
612U0	0	0	0	0	0	0	0	0	0	0	0	0	0	0	0	0.0625	0	0.0625	0	0	0	0	0	0	0	0	0	0	0	0	0	0	0	0	0	0	0	0	0	0	0	0	0	0	0	0	0	0	0
613U0	0	0	0	0	0	0	0	0	0	0	0	0	0	0	0	0.0625	0	0.0625	0	0	0	0	0	0	0	0	0	0	0	0	0	0	0	0	0	0	0	0	0	0	0	0	0	0	0	0	0	0	0
615W2	0	0	0	0.0625	0	0	0	0	0	0	0	0	0	0	0	0	0	0	0	0.0625	0.0625	0.0625	0	0	0	0	0	0	0	0	0	0	0	0	0	0	0	0	0	0	0	0	0	0	0	0	0	0.0625	0.0625
616V2	0	0	0	0	0	0	0	0	0	0	0	0	0	0	0	0	0	0	0	0	0	0	0	0	0	0	0	0.0625	0.0625	0	0	0.25	0	0	0	0	0	0	0	0	0	0.25	0	0.25	0.25	0.25	0	0	0
618V2	0	0	0	0	0	0	0	0	0	0	0	0	0	0	0	0	0	0	0	0	0	0	0	0	0	0	0	0.0625	0.0625	0	0	0.25	0	0	0	0	0	0	0	0	0	0.25	0	0.25	0.25	0.25	0	0	0
626V0	0	0	0.25	0	0	0	0	0	0	0.25	0	0.25	0	0	0	0	0	0	0	0	0	0	0.25	0.25	0	0	0	0	0	0	0	0	0	0	0	0	0	0	0	0	0	0	0	0	0	0	0.25	0	0
637X0	0.0625	0	0.0625	0	0.25	0	0	0	0.0625	0	0.25	0	0	0	0.0625	0	0	0	0	0	0	0	0	0	0	0	0	0	0	0	0	0.0625	0	0	0	0	0	0	0.0625	0	0	0	0	0	0	0	0	0	0
645X0	0	0	0	0	0	0	0	0	0.25	0	0	0	0	0	0	0	0	0	0	0	0	0	0	0	0	0	0	0	0	0	0	0	0	0	0	0	0	0	0	0	0	0	0	0	0	0	0	0	0
646X0	0	0	0	0	0	0	0	0	0.25	0	0	0	0	0	0	0	0	0	0	0	0	0	0	0	0	0	0	0	0	0	0	0	0	0	0	0	0	0	0	0	0	0	0	0	0	0	0	0	0
651U1	0.0625	0	0	0	0	0	0	0	0	0	0	0	0	0	0	0	0	0	0	0	0	0	0	0	0	0	0.0625	0	0	0	0	0	0	0	0	0	0	0	0	0	0	0	0	0	0	0	0	0	0
652U1	0.0625	0	0	0	0	0	0	0	0	0	0	0	0	0	0	0	0	0	0	0	0	0	0	0	0	0	0.0625	0	0	0	0	0	0	0	0	0	0	0	0	0	0	0	0	0	0	0	0	0	0
654V2	0	0	0	0.0625	0.0625	0	0.0625	0.0625	0	0	0	0	0	0	0	0.25	0	0.25	0	0	0	0	0	0	0	0	0.0625	0	0	0	0	0	0	0	0	0.0625	0	0.25	0	0.25	0.25	0	0.25	0	0	0	0	0	0
655V2	0	0	0	0.0625	0.0625	0	0.0625	0.0625	0	0	0	0	0	0	0	0.25	0	0.25	0	0	0	0	0	0	0	0	0.0625	0	0	0	0	0	0	0	0	0.0625	0	0.25	0	0.25	0.25	0	0.25	0	0	0	0	0	0
662W1	0.03125	0	0	0	0	0.0625	0	0	0	0	0	0	0	0	0	0	0	0	0	0	0	0	0	0	0	0	0	0	0	0	0	0	0	0	0	0	0	0	0.25	0	0	0	0	0	0	0	0	0	0
663U2	0	0	0	0	0	0	0	0	0	0	0	0	0	0	0	0	0	0	0	0	0	0	0	0	0	0	0	0	0	0	0	0	0	0	0	0	0	0	0	0	0	0	0	0	0	0	0	0	0
663W1	0.03125	0	0	0	0	0.0625	0	0	0	0	0	0	0	0	0	0	0	0	0	0	0	0	0	0	0	0	0	0	0	0	0	0	0	0	0	0	0	0	0.25	0	0	0	0	0	0	0	0	0	0
664X0	0	0	0	0	0	0.0625	0.0625	0.0625	0	0	0	0	0	0	0	0	0.0625	0	0.0625	0	0	0	0	0	0	0	0.0625	0	0	0	0.25	0	0.0625	0	0	0.0625	0.0625	0.0625	0	0.0625	0	0	0	0	0	0	0	0	0
665X0	0	0	0	0	0	0.0625	0.0625	0.0625	0	0	0	0	0	0	0	0	0.0625	0	0.0625	0	0	0	0	0	0	0	0.0625	0	0	0	0.25	0	0.0625	0	0	0.0625	0.0625	0.0625	0	0.0625	0	0	0	0	0	0	0	0	0
666X0	0	0	0	0	0	0.0625	0.0625	0.0625	0	0	0	0	0	0	0	0	0.0625	0	0.0625	0	0	0	0	0	0	0	0.0625	0	0	0	0.25	0	0.0625	0	0	0.0625	0.0625	0.0625	0	0.0625	0	0	0	0	0	0	0	0	0
670V9	0	0	0	0.0625	0.0625	0	0	0	0	0	0	0	0	0	0	0.3125	0	0.3125	0	0	0	0	0	0	0	0	0	0	0	0	0	0	0	0	0	0	0	0.25	0	0.25	0.25	0	0.25	0	0	0	0	0	0
671V9	0	0	0	0.0625	0.0625	0	0	0	0	0	0	0	0	0	0	0.3125	0	0.3125	0	0	0	0	0	0	0	0	0	0	0	0	0	0	0	0	0	0	0	0.25	0	0.25	0.25	0	0.25	0	0	0	0	0	0
672V9	0	0	0	0.0625	0.0625	0	0	0	0	0	0	0	0	0	0	0.3125	0	0.3125	0	0	0	0	0	0	0	0	0	0	0	0	0	0	0	0	0	0	0	0.25	0	0.25	0.25	0	0.25	0	0	0	0	0	0
678X0	0	0	0	0	0	0.0625	0.0625	0.0625	0	0	0	0	0	0	0	0	0.0625	0	0.0625	0	0	0	0	0	0	0	0.0625	0	0	0	0.25	0	0.0625	0	0	0.0625	0.0625	0.0625	0	0.0625	0	0	0	0	0	0	0	0	0
687V9	0	0	0	0.125	0.0625	0	0	0	0	0	0	0	0.0625	0	0	0.0625	0	0.0625	0	0.0625	0.0625	0.0625	0	0	0	0	0	0	0	0	0	0	0	0	0	0	0	0.0625	0	0.0625	0.0625	0	0.0625	0	0	0	0	0.0625	0.0625
704X0	0	0	0	0	0	0.0625	0	0	0	0	0	0	0	0	0	0	0.0625	0	0.0625	0	0	0	0	0	0	0	0	0	0	0	0.0625	0	0.0625	0	0	0	0.0625	0.0625	0	0.0625	0	0	0	0	0	0	0	0	0
706U9	0	0	0	0	0	0.25	0	0	0	0	0	0	0	0	0	0	0.25	0	0.25	0	0	0	0	0	0	0	0	0	0	0	0.0625	0	0.25	0	0	0	0.25	0.0625	0	0.0625	0	0	0	0	0	0	0	0	0
719V0	0.0625	0	0.0625	0	0.0625	0	0	0	0	0	0.0625	0	0	0	0.0625	0	0	0	0	0	0	0	0	0	0	0	0	0	0	0	0	0.0625	0	0	0	0	0	0	0.0625	0	0	0	0	0	0	0	0	0	0
720V0	0.0625	0	0.0625	0	0.0625	0	0	0	0	0	0.0625	0	0	0	0.0625	0	0	0	0	0	0	0	0	0	0	0	0	0	0	0	0	0.0625	0	0	0	0	0	0	0.0625	0	0	0	0	0	0	0	0	0	0
726U2	0	0	0	0.0625	0	0	0	0	0	0	0	0	0.25	0	0	0	0	0	0	0.0625	0.0625	0.0625	0	0	0	0	0	0	0	0	0	0	0	0	0	0	0	0	0	0	0	0	0	0	0	0	0	0.0625	0.0625
731V2	0.0625	0	0	0.0625	0.0625	0	0	0	0	0	0	0	0	0	0	0.25	0	0.25	0	0	0	0	0	0	0	0	0	0	0	0	0	0	0	0	0	0	0	0.25	0	0.25	0.25	0	0.25	0	0	0	0	0	0
731V9	0	0	0.25	0	0	0	0	0	0	0.25	0	0.25	0	0	0	0	0	0	0	0	0	0	0.25	0.25	0	0	0	0	0	0	0	0	0	0	0	0	0	0	0	0	0	0	0	0	0	0	0.25	0	0
732V2	0.0625	0	0	0.0625	0.0625	0	0	0	0	0	0	0	0	0	0	0.25	0	0.25	0	0	0	0	0	0	0	0	0	0	0	0	0	0	0	0	0	0	0	0.25	0	0.25	0.25	0	0.25	0	0	0	0	0	0
732W9	0	0	0.0625	0	0	0	0	0	0.0625	0.0625	0	0.0625	0	0	0	0	0	0	0	0	0	0	0.0625	0.0625	0	0	0	0	0	0	0	0	0	0	0	0	0	0	0	0	0	0	0	0	0	0	0.0625	0	0
733V2	0.0625	0	0	0.0625	0.0625	0	0	0	0	0	0	0	0	0	0	0.25	0	0.25	0	0	0	0	0	0	0	0	0	0	0	0	0	0	0	0	0	0	0	0.25	0	0.25	0.25	0	0.25	0	0	0	0	0	0
736U9	0	0	0.25	0	0	0	0	0	0	0.25	0	0.25	0	0	0	0	0	0	0	0	0	0	0.25	0.25	0	0	0	0	0	0	0	0	0	0	0	0	0	0	0	0	0	0	0	0	0	0	0.25	0	0
751W1	0	0	0.25	0	0	0	0	0	0	0.25	0	0.25	0	0	0	0	0	0	0	0	0	0	0.25	0.25	0	0	0	0	0	0	0	0	0	0.0625	0.0625	0	0	0	0	0	0	0	0	0	0	0	0.25	0	0
758U9	0	0	0	0	0	0	0	0	0	0	0	0	0	0	0.25	0	0	0	0	0	0	0	0	0	0	0	0	0	0	0	0	0	0	0.25	0.25	0	0	0	0	0	0.0625	0.0625	0.0625	0.0625	0	0	0	0	0
769V2	0	0	0	0.0625	0.0625	0	0	0	0	0	0	0	0	0	0	0.25	0	0.25	0	0	0	0	0	0	0	0	0	0	0	0	0	0	0	0	0	0	0	0.25	0	0.25	0.25	0	0.25	0	0	0	0	0	0
770V2	0	0	0	0.0625	0.0625	0	0	0	0	0	0	0	0	0	0	0.25	0	0.25	0	0	0	0	0	0	0	0	0	0	0	0	0	0	0	0	0	0	0	0.25	0	0.25	0.25	0	0.25	0	0	0	0	0	0
771U2	0	0	0.25	0	0	0	0.0625	0.0625	0	0.25	0	0.25	0	0	0	0	0	0	0	0	0	0	0.25	0.25	0	0	0.0625	0	0	0	0	0	0	0	0	0.0625	0	0	0	0	0	0	0	0	0	0	0.25	0	0
782U1	0	0	0	0	0	0	0	0	0	0	0	0	0	0	0.25	0	0	0	0	0	0	0	0	0	0.125	0.125	0	0	0	0	0	0	0	0.25	0.25	0	0	0	0	0	0.0625	0.0625	0.0625	0.0625	0	0	0	0	0
783U1	0	0	0	0	0	0	0	0	0	0	0	0	0	0	0.25	0	0	0	0	0	0	0	0	0	0.125	0.125	0	0	0	0	0	0	0	0.25	0.25	0	0	0	0	0	0.0625	0.0625	0.0625	0.0625	0	0	0	0	0
784U1	0	0	0	0	0	0	0	0	0	0	0	0	0	0	0.25	0	0	0	0	0	0	0	0	0	0.125	0.125	0	0	0	0	0	0	0	0.25	0.25	0	0	0	0	0	0.0625	0.0625	0.0625	0.0625	0	0	0	0	0
790V2	0	0	0.25	0	0	0.0625	0	0	0	0.25	0	0.25	0	0	0	0	0.0625	0	0.0625	0	0	0	0.25	0.25	0	0	0	0	0	0	0.0625	0	0.0625	0	0	0	0.0625	0.0625	0	0.0625	0	0	0	0	0	0	0.25	0	0
808V2	0	0	0.3125	0	0.0625	0	0	0	0	0.25	0.0625	0.25	0	0	0.125	0	0	0	0	0	0	0	0.25	0.25	0	0	0	0	0	0	0	0.0625	0	0	0	0	0	0	0.0625	0	0	0	0	0	0	0	0.25	0	0
813U1	0	0	0	0	0	0	0	0	0	0	0	0	0	0	0	0	0	0	0	0	0	0	0	0	0	0	0	0	0	0	0	0	0	0.0625	0.0625	0	0	0	0	0	0	0	0	0	0	0	0	0	0
814U1	0	0	0	0	0	0	0	0	0	0	0	0	0	0	0	0	0	0	0	0	0	0	0	0	0	0	0	0	0	0	0	0	0	0.0625	0.0625	0	0	0	0	0	0	0	0	0	0	0	0	0	0
815U1	0	0	0	0	0	0	0	0	0	0	0	0	0	0	0	0	0	0	0	0	0	0	0	0	0	0	0	0	0	0	0	0	0	0.0625	0.0625	0	0	0	0	0	0	0	0	0	0	0	0	0	0
817W6	0	0	0	0	0	0	0	0	0	0	0	0	0	0	0	0	0	0	0	0	0	0	0	0	0	0	0	0	0	0	0	0.25	0	0	0	0	0	0	0	0	0	0.25	0	0.25	0.25	0.25	0	0	0
818V2	0	0.0625	0	0	0	0	0	0	0	0	0	0	0	0	0	0	0	0	0	0	0	0	0	0	0	0	0	0	0	0	0	0	0	0	0	0	0	0	0	0	0	0	0	0	0	0	0	0	0
821W1	0.03125	0	0.25	0	0	0.0625	0	0	0	0.25	0	0.25	0	0	0	0	0	0	0	0	0	0	0.25	0.25	0	0	0	0	0	0	0	0	0	0	0	0	0	0	0.0625	0	0	0	0	0	0	0	0.25	0	0
828U9	0	0	0	0	0	0.25	0	0	0	0	0	0	0	0	0	0	0.25	0	0.25	0	0	0	0	0	0	0	0	0	0	0	0.0625	0	0.25	0	0	0	0.25	0.0625	0	0.0625	0	0	0	0	0	0	0	0.0625	0.0625
849V9	0	0	0	0.0625	0.0625	0	0	0	0	0	0	0	0	0	0	0.25	0	0.25	0	0	0	0	0	0	0	0	0.0625	0	0	0	0	0	0	0	0	0	0	0.25	0	0.25	0.25	0	0.25	0	0	0	0	0	0
852V9	0.03125	0	0.25	0	0	0.0625	0	0	0	0.25	0	0.25	0	0	0	0	0	0	0	0	0	0	0.25	0.25	0	0	0	0	0	0	0	0	0	0	0	0	0	0	0.0625	0	0	0	0	0	0	0	0.25	0	0
859U2	0	0	0	0.25	0	0.0625	0	0	0	0	0	0	0.0625	0	0	0	0.0625	0	0.0625	0.25	0.25	0.25	0	0	0.0625	0.0625	0	0	0	0	0.0625	0	0.0625	0	0	0	0.0625	0.0625	0	0.0625	0	0	0	0	0	0	0	0.25	0.25
876V9	0	0	0.25	0	0	0	0	0	0	0.25	0	0.25	0	0	0	0	0	0	0	0	0	0	0.25	0.25	0	0	0	0	0	0	0	0	0	0	0	0	0	0	0	0	0	0	0	0	0	0	0.25	0	0
877W9	0	0	0	0	0	0	0	0	0	0	0	0	0	0	0	0	0	0	0	0	0	0	0	0	0	0	0	0	0	0	0	0	0	0.0625	0.0625	0	0	0	0	0	0	0	0	0	0	0	0	0	0
883U3	0	0	0	0	0	0	0	0	0	0	0	0	0	0	0	0	0	0	0	0	0	0	0	0	0	0	0	0	0	0	0	0.25	0	0	0	0	0	0	0	0	0	0.25	0	0.25	0.25	0.25	0	0	0
883W0	0	0	0	0.0625	0.0625	0	0	0	0	0	0	0	0	0	0	0.25	0	0.25	0	0	0	0	0	0	0	0	0	0	0	0	0	0	0	0	0	0	0	0.25	0	0.25	0.25	0	0.25	0	0	0	0	0	0
884U3	0	0	0	0	0	0	0	0	0	0	0	0	0	0	0	0	0	0	0	0	0	0	0	0	0	0	0	0	0	0	0	0.25	0	0	0	0	0	0	0	0	0	0.25	0	0.25	0.25	0.25	0	0	0
885U3	0	0	0	0	0	0	0	0	0	0	0	0	0	0	0	0	0	0	0	0	0	0	0	0	0	0	0	0	0	0	0	0.25	0	0	0	0	0	0	0	0	0	0.25	0	0.25	0.25	0.25	0	0	0
887V2	0	0	0	0	0	0	0	0	0	0	0	0	0	0.0625	0	0	0	0	0	0.0625	0.0625	0.0625	0	0	0	0	0	0	0	0	0	0	0	0	0	0	0	0	0	0	0	0	0	0	0	0	0	0	0
888V2	0	0	0	0	0	0	0	0	0	0	0	0	0	0.0625	0	0	0	0	0	0.0625	0.0625	0.0625	0	0	0	0	0	0	0	0	0	0	0	0	0	0	0	0	0	0	0	0	0	0	0	0	0	0	0
908U3	0	0.0625	0	0	0	0	0	0	0	0	0	0	0	0	0	0	0	0	0	0	0	0	0	0	0	0	0	0	0	0	0	0.25	0	0	0	0	0	0	0	0	0	0.25	0	0.25	0.25	0.25	0	0	0
910V2	0	0	0	0	0	0	0.25	0.25	0	0	0	0	0	0	0	0.0625	0	0.0625	0	0	0	0	0	0	0	0	0.25	0	0	0	0	0	0	0	0	0.25	0	0	0	0	0	0	0	0	0	0	0	0	0
920U0	0.0625	0	0	0	0	0	0	0	0	0	0	0	0	0	0.25	0	0	0	0	0	0	0	0	0	0	0	0	0	0	0	0	0	0	0.25	0.25	0	0	0	0	0	0.0625	0.0625	0.0625	0.0625	0	0	0	0	0
923V2	0	0	0	0	0	0	0.25	0.25	0	0	0	0	0	0	0	0	0	0	0	0	0	0	0	0	0	0	0.25	0	0	0	0	0	0	0	0	0.25	0	0	0	0	0	0	0	0	0	0	0.03125	0	0
924V2	0	0	0	0	0	0	0.25	0.25	0	0	0	0	0	0	0	0	0	0	0	0	0	0	0	0	0	0	0.25	0	0	0	0	0	0	0	0	0.25	0	0	0	0	0	0	0	0	0	0	0.03125	0	0
946U3	0	0	0	0.0625	0.0625	0	0	0	0	0	0	0	0	0	0	0.25	0	0.25	0	0	0	0	0	0	0	0	0	0	0	0	0	0	0	0	0	0	0	0.25	0	0.25	0.25	0	0.25	0	0	0	0	0	0
947V2	0.0625	0	0	0	0	0	0.25	0.25	0	0	0	0	0	0	0	0	0	0	0	0	0	0	0	0	0	0	0.25	0	0	0.0625	0	0	0	0	0	0.25	0	0	0	0	0	0	0	0	0	0	0	0	0
948V2	0.0625	0	0	0	0	0	0.25	0.25	0	0	0	0	0	0	0	0	0	0	0	0	0	0	0	0	0	0	0.25	0	0	0.0625	0	0	0	0	0	0.25	0	0	0	0	0	0	0	0	0	0	0	0	0
958V9	0	0	0	0	0	0	0	0	0	0	0	0	0	0	0	0	0	0	0	0	0	0	0	0	0	0	0	0	0	0	0	0	0	0	0	0	0	0	0	0	0	0	0	0	0	0	0	0	0
977U3	0	0	0.0625	0	0.0625	0	0	0	0	0	0.0625	0	0	0	0.0625	0	0	0	0	0	0	0	0	0	0	0	0	0	0	0	0	0.3125	0	0	0	0	0	0	0.0625	0	0	0.25	0	0.25	0.25	0.25	0	0	0
978X0	0	0	0	0	0	0.0625	0	0	0	0	0	0	0	0	0	0	0.0625	0	0.0625	0	0	0	0	0	0	0	0	0	0	0	0.25	0	0.0625	0	0	0	0.0625	0.0625	0	0.0625	0	0	0	0	0	0	0	0	0
987V2	0	0	0	0	0	0	0	0	0	0	0	0	0	0.0625	0.25	0	0	0	0	0	0	0	0	0	0	0	0	0	0	0	0	0	0	0.25	0.25	0	0	0	0	0	0.0625	0.0625	0.0625	0.0625	0	0	0	0	0
[truncated: 177 more columns]

## Sheet: Large White
Additional file 1. The family relationship among pigs for each breed based on pedigree. The numerator relationship matrices were calculated from pedigree information and is presented in individual sheet for each breed.
	101W0	116U9	116W1	118U9	123X0	129U9	132W0	149X1	150U9	151U3	159U9	160U9	162W2	163W2	168W1	169W1	171W0	173W0	191W0	192U3	194U3	200W1	201W0	208W2	210W0	211W0	218U9	219U9	220U9	223V0	226W1	231W0	231W1	234X0	238U1	239U1	240U1	247X0	256W0	262W1	266W1	268V0	269V2	276V3	281U1	283W1	284X1	286W0	291V0
101W0	1	0	0	0	0	0	0	0	0	0	0	0	0	0	0	0	0	0	0	0	0	0	0	0	0	0	0	0	0	0	0	0	0	0	0.125	0.125	0.125	0	0	0	0	0.25	0	0	0	0	0	0	0
116U9	0	1	0	0.5	0	0	0	0	0	0	0	0	0	0	0	0	0	0	0.25	0	0	0	0	0	0	0	0	0	0	0	0	0	0	0	0.0625	0.0625	0.0625	0	0	0	0	0	0	0	0	0	0	0.25	0
116W1	0	0	1	0	0	0	0.25	0	0	0	0	0	0	0	0	0	0	0	0	0	0	0	0	0	0	0	0	0	0	0	0	0	0	0	0	0	0	0	0	0	0	0	0	0	0	0	0	0	0
118U9	0	0.5	0	1	0	0	0	0	0	0	0	0	0	0	0	0	0	0	0.25	0	0	0	0	0	0	0	0	0	0	0	0	0	0	0	0.0625	0.0625	0.0625	0	0	0	0	0	0	0	0	0	0	0.25	0
123X0	0	0	0	0	1	0	0	0.0625	0	0	0	0	0	0	0	0	0	0	0	0	0	0	0	0	0	0	0	0	0	0	0	0	0	0	0	0	0	0	0	0	0	0	0	0	0	0	0	0	0
129U9	0	0	0	0	0	1	0	0	0	0	0	0	0	0	0	0	0	0	0	0	0	0	0	0	0	0	0	0	0	0	0	0	0	0	0	0	0	0	0	0	0	0	0	0	0	0	0	0	0
132W0	0	0	0.25	0	0	0	1	0	0	0	0	0	0	0	0	0	0	0	0	0	0	0	0	0	0	0	0	0	0	0	0	0	0	0	0	0	0	0	0	0	0	0	0	0	0	0	0	0	0
149X1	0	0	0	0	0.0625	0	0	1	0	0	0	0	0	0	0	0	0	0	0	0	0	0	0	0	0	0	0	0	0	0	0	0	0	0	0	0	0	0.0625	0	0	0	0	0	0	0	0	0.25	0	0
150U9	0	0	0	0	0	0	0	0	1	0	0	0	0.25	0.25	0	0	0	0	0	0	0	0	0.25	0	0	0	0	0	0	0	0	0.25	0	0	0	0	0	0	0.25	0	0	0	0	0	0	0	0	0	0
151U3	0	0	0	0	0	0	0	0	0	1	0	0	0	0	0.0625	0.0625	0	0	0	0	0	0	0	0	0	0	0	0	0	0	0	0	0	0.125	0.0625	0.0625	0.0625	0	0	0.125	0.125	0	0	0	0	0	0	0	0
159U9	0	0	0	0	0	0	0	0	0	0	1	0.5	0	0	0	0	0	0	0	0	0	0	0	0	0	0	0	0	0	0	0	0	0	0	0	0	0	0	0	0	0	0	0.25	0.25	0.0625	0	0	0	0
160U9	0	0	0	0	0	0	0	0	0	0	0.5	1	0	0	0	0	0	0	0	0	0	0	0	0	0	0	0	0	0	0	0	0	0	0	0	0	0	0	0	0	0	0	0.25	0.25	0.0625	0	0	0	0
162W2	0	0	0	0	0	0	0	0	0.25	0	0	0	1	0.5	0	0	0	0	0	0	0	0	0.25	0	0	0	0	0	0	0	0	0.25	0	0	0	0	0	0	0.25	0	0	0	0	0	0	0	0	0	0
163W2	0	0	0	0	0	0	0	0	0.25	0	0	0	0.5	1	0	0	0	0	0	0	0	0	0.25	0	0	0	0	0	0	0	0	0.25	0	0	0	0	0	0	0.25	0	0	0	0	0	0	0	0	0	0
168W1	0	0	0	0	0	0	0	0	0	0.0625	0	0	0	0	1	0.5	0	0	0	0	0	0	0	0	0	0	0	0	0	0	0	0	0	0	0.25	0.25	0.25	0	0	0	0	0	0	0.0625	0.0625	0	0	0	0
169W1	0	0	0	0	0	0	0	0	0	0.0625	0	0	0	0	0.5	1	0	0	0	0	0	0	0	0	0	0	0	0	0	0	0	0	0	0	0.25	0.25	0.25	0	0	0	0	0	0	0.0625	0.0625	0	0	0	0
171W0	0	0	0	0	0	0	0	0	0	0	0	0	0	0	0	0	1	0.5	0.0625	0	0	0	0	0	0	0	0	0	0	0	0	0	0	0.0625	0	0	0	0	0	0	0	0	0	0	0	0.0625	0	0	0.0625
173W0	0	0	0	0	0	0	0	0	0	0	0	0	0	0	0	0	0.5	1	0.0625	0	0	0	0	0	0	0	0	0	0	0	0	0	0	0.0625	0	0	0	0	0	0	0	0	0	0	0	0.0625	0	0	0.0625
191W0	0	0.25	0	0.25	0	0	0	0	0	0	0	0	0	0	0	0	0.0625	0.0625	1	0	0	0	0	0	0	0	0	0	0	0.0625	0	0	0	0.0625	0.0625	0.0625	0.0625	0	0	0	0	0	0	0	0	0.0625	0	0.25	0.0625
192U3	0	0	0	0	0	0	0	0	0	0	0	0	0	0	0	0	0	0	0	1	0.5	0.25	0	0	0	0	0	0	0	0	0	0	0	0	0	0	0	0	0	0	0	0	0	0	0	0	0	0	0
194U3	0	0	0	0	0	0	0	0	0	0	0	0	0	0	0	0	0	0	0	0.5	1	0.25	0	0	0	0	0	0	0	0	0	0	0	0	0	0	0	0	0	0	0	0	0	0	0	0	0	0	0
200W1	0	0	0	0	0	0	0	0	0	0	0	0	0	0	0	0	0	0	0	0.25	0.25	1	0	0	0	0	0	0	0	0	0	0	0	0	0	0	0	0	0	0	0	0	0	0	0	0	0	0	0
201W0	0	0	0	0	0	0	0	0	0.25	0	0	0	0.25	0.25	0	0	0	0	0	0	0	0	1	0	0	0	0	0	0	0	0	0.25	0	0	0	0	0	0	0.25	0	0	0	0	0	0	0	0	0	0
208W2	0	0	0	0	0	0	0	0	0	0	0	0	0	0	0	0	0	0	0	0	0	0	0	1	0	0	0	0	0	0	0	0	0	0	0	0	0	0	0	0	0	0	0	0	0	0	0	0	0
210W0	0	0	0	0	0	0	0	0	0	0	0	0	0	0	0	0	0	0	0	0	0	0	0	0	1	0.5	0.25	0.25	0.25	0	0	0	0	0	0	0	0	0	0	0	0	0	0	0	0	0	0	0	0
211W0	0	0	0	0	0	0	0	0	0	0	0	0	0	0	0	0	0	0	0	0	0	0	0	0	0.5	1	0.25	0.25	0.25	0	0	0	0	0	0	0	0	0	0	0	0	0	0	0	0	0	0	0	0
218U9	0	0	0	0	0	0	0	0	0	0	0	0	0	0	0	0	0	0	0	0	0	0	0	0	0.25	0.25	1	0.5	0.5	0	0	0	0	0	0	0	0	0	0	0	0	0	0	0	0	0	0	0	0
219U9	0	0	0	0	0	0	0	0	0	0	0	0	0	0	0	0	0	0	0	0	0	0	0	0	0.25	0.25	0.5	1	0.5	0	0	0	0	0	0	0	0	0	0	0	0	0	0	0	0	0	0	0	0
220U9	0	0	0	0	0	0	0	0	0	0	0	0	0	0	0	0	0	0	0	0	0	0	0	0	0.25	0.25	0.5	0.5	1	0	0	0	0	0	0	0	0	0	0	0	0	0	0	0	0	0	0	0	0
223V0	0	0	0	0	0	0	0	0	0	0	0	0	0	0	0	0	0	0	0.0625	0	0	0	0	0	0	0	0	0	0	1	0	0	0	0	0	0	0	0	0	0	0	0.125	0.0625	0	0	0	0	0	0
226W1	0	0	0	0	0	0	0	0	0	0	0	0	0	0	0	0	0	0	0	0	0	0	0	0	0	0	0	0	0	0	1	0	0.3125	0	0	0	0	0	0	0	0	0	0	0	0	0	0	0	0
231W0	0	0	0	0	0	0	0	0	0.25	0	0	0	0.25	0.25	0	0	0	0	0	0	0	0	0.25	0	0	0	0	0	0	0	0	1	0	0	0	0	0	0	0.25	0.0625	0.0625	0	0	0	0	0	0	0	0
231W1	0	0	0	0	0	0	0	0	0	0	0	0	0	0	0	0	0	0	0	0	0	0	0	0	0	0	0	0	0	0	0.3125	0	1	0	0	0	0	0	0	0	0	0	0	0	0	0	0	0	0
234X0	0	0	0	0	0	0	0	0	0	0.125	0	0	0	0	0	0	0.0625	0.0625	0.0625	0	0	0	0	0	0	0	0	0	0	0	0	0	0	1	0	0	0	0	0	0.25	0.25	0	0	0	0	0.0625	0	0	0.0625
238U1	0.125	0.0625	0	0.0625	0	0	0	0	0	0.0625	0	0	0	0	0.25	0.25	0	0	0.0625	0	0	0	0	0	0	0	0	0	0	0	0	0	0	0	1	0.5	0.5	0	0	0	0	0	0	0	0.0625	0	0	0.0625	0
239U1	0.125	0.0625	0	0.0625	0	0	0	0	0	0.0625	0	0	0	0	0.25	0.25	0	0	0.0625	0	0	0	0	0	0	0	0	0	0	0	0	0	0	0	0.5	1	0.5	0	0	0	0	0	0	0	0.0625	0	0	0.0625	0
240U1	0.125	0.0625	0	0.0625	0	0	0	0	0	0.0625	0	0	0	0	0.25	0.25	0	0	0.0625	0	0	0	0	0	0	0	0	0	0	0	0	0	0	0	0.5	0.5	1	0	0	0	0	0	0	0	0.0625	0	0	0.0625	0
247X0	0	0	0	0	0	0	0	0.0625	0	0	0	0	0	0	0	0	0	0	0	0	0	0	0	0	0	0	0	0	0	0	0	0	0	0	0	0	0	1	0	0	0	0	0	0	0	0	0.0625	0	0
256W0	0	0	0	0	0	0	0	0	0.25	0	0	0	0.25	0.25	0	0	0	0	0	0	0	0	0.25	0	0	0	0	0	0	0	0	0.25	0	0	0	0	0	0	1	0	0	0	0	0	0	0	0	0	0
262W1	0	0	0	0	0	0	0	0	0	0.125	0	0	0	0	0	0	0	0	0	0	0	0	0	0	0	0	0	0	0	0	0	0.0625	0	0.25	0	0	0	0	0	1	0.5	0	0	0	0	0	0	0	0
266W1	0	0	0	0	0	0	0	0	0	0.125	0	0	0	0	0	0	0	0	0	0	0	0	0	0	0	0	0	0	0	0	0	0.0625	0	0.25	0	0	0	0	0	0.5	1	0	0	0	0	0	0	0	0
268V0	0.25	0	0	0	0	0	0	0	0	0	0	0	0	0	0	0	0	0	0	0	0	0	0	0	0	0	0	0	0	0.125	0	0	0	0	0	0	0	0	0	0	0	1	0.0625	0	0	0	0	0	0
269V2	0	0	0	0	0	0	0	0	0	0	0.25	0.25	0	0	0	0	0	0	0	0	0	0	0	0	0	0	0	0	0	0.0625	0	0	0	0	0	0	0	0	0	0	0	0.0625	1	0.25	0	0	0	0	0
276V3	0	0	0	0	0	0	0	0	0	0	0.25	0.25	0	0	0.0625	0.0625	0	0	0	0	0	0	0	0	0	0	0	0	0	0	0	0	0	0	0	0	0	0	0	0	0	0	0.25	1	0	0	0	0	0
281U1	0	0	0	0	0	0	0	0	0	0	0.0625	0.0625	0	0	0.0625	0.0625	0	0	0	0	0	0	0	0	0	0	0	0	0	0	0	0	0	0	0.0625	0.0625	0.0625	0	0	0	0	0	0	0	1	0	0	0	0
283W1	0	0	0	0	0	0	0	0	0	0	0	0	0	0	0	0	0.0625	0.0625	0.0625	0	0	0	0	0	0	0	0	0	0	0	0	0	0	0.0625	0	0	0	0	0	0	0	0	0	0	0	1	0	0	0.25
284X1	0	0	0	0	0	0	0	0.25	0	0	0	0	0	0	0	0	0	0	0	0	0	0	0	0	0	0	0	0	0	0	0	0	0	0	0	0	0	0.0625	0	0	0	0	0	0	0	0	1	0	0
286W0	0	0.25	0	0.25	0	0	0	0	0	0	0	0	0	0	0	0	0	0	0.25	0	0	0	0	0	0	0	0	0	0	0	0	0	0	0	0.0625	0.0625	0.0625	0	0	0	0	0	0	0	0	0	0	1	0
291V0	0	0	0	0	0	0	0	0	0	0	0	0	0	0	0	0	0.0625	0.0625	0.0625	0	0	0	0	0	0	0	0	0	0	0	0	0	0	0.0625	0	0	0	0	0	0	0	0	0	0	0	0.25	0	0	1
298V2	0	0	0	0	0	0.25	0	0	0	0	0	0	0	0	0	0	0	0	0	0	0	0	0	0	0	0	0	0	0	0	0	0	0	0	0	0	0	0	0	0	0	0	0	0	0	0	0	0	0
299V2	0	0	0	0	0	0.25	0	0	0	0	0	0	0	0	0	0	0	0	0	0	0	0	0	0	0	0	0	0	0	0	0	0	0	0	0	0	0	0	0	0	0	0	0	0	0	0	0	0	0
305W0	0	0	0	0	0	0	0	0	0	0	0	0	0	0	0	0	0	0	0	0	0	0	0	0	0	0	0	0	0	0	0	0	0	0	0	0	0	0	0	0	0	0	0	0	0	0	0	0	0
308U1	0	0	0	0	0	0	0	0	0	0	0	0	0	0	0	0	0	0	0	0.0625	0.0625	0	0	0	0	0	0	0	0	0	0	0	0	0	0	0	0	0	0	0	0	0	0	0	0	0	0	0	0
309U1	0	0	0	0	0	0	0	0	0	0	0	0	0	0	0	0	0	0	0	0.0625	0.0625	0	0	0	0	0	0	0	0	0	0	0	0	0	0	0	0	0	0	0	0	0	0	0	0	0	0	0	0
310V3	0	0	0.25	0	0	0	0.25	0	0	0	0	0	0	0	0	0	0	0	0	0	0	0	0	0	0	0	0	0	0	0	0	0	0	0	0	0	0	0	0	0	0	0	0	0	0	0	0	0	0
315U1	0	0.0625	0	0.0625	0	0	0	0	0.03125	0	0	0	0	0	0	0	0	0	0.0625	0	0	0	0	0	0	0	0	0	0	0	0	0	0	0	0.0625	0.0625	0.0625	0	0	0	0	0	0	0	0	0	0	0.0625	0
316U1	0	0.0625	0	0.0625	0	0	0	0	0.03125	0	0	0	0	0	0	0	0	0	0.0625	0	0	0	0	0	0	0	0	0	0	0	0	0	0	0	0.0625	0.0625	0.0625	0	0	0	0	0	0	0	0	0	0	0.0625	0
317U1	0	0.0625	0	0.0625	0	0	0	0	0.03125	0	0	0	0	0	0	0	0	0	0.0625	0	0	0	0	0	0	0	0	0	0	0	0	0	0	0	0.0625	0.0625	0.0625	0	0	0	0	0	0	0	0	0	0	0.0625	0
317V3	0	0.0625	0	0.0625	0	0	0	0	0	0	0	0	0	0	0	0	0	0	0	0.0625	0.0625	0.0625	0	0	0	0	0	0	0	0	0	0	0	0	0	0	0	0	0	0	0	0	0	0	0	0	0	0	0
318U9	0	0	0	0	0	0	0	0	0	0	0.25	0.25	0	0	0	0	0	0	0	0	0	0	0	0	0	0	0	0	0	0.0625	0	0	0	0	0	0	0	0	0	0	0	0.0625	0.375	0.25	0	0	0	0	0
328V3	0	0	0.25	0	0	0	0.25	0	0	0	0	0	0	0	0	0	0	0	0	0.0625	0.0625	0.0625	0	0	0	0	0	0	0	0	0	0	0	0	0	0	0	0	0	0	0	0	0	0	0	0	0	0	0
336X1	0	0	0	0	0	0	0	0	0	0	0	0	0	0	0	0	0	0	0	0	0	0	0	0.25	0	0	0	0	0	0	0	0	0	0	0	0	0	0	0	0	0	0	0	0	0	0	0	0	0
337U1	0	0	0	0	0	0	0	0	0	0.125	0	0	0	0	0.25	0.25	0	0	0	0	0	0	0	0	0	0	0	0	0	0	0	0	0	0.03125	0.25	0.25	0.25	0	0	0.03125	0.03125	0	0	0	0.0625	0	0	0	0
352V3	0	0	0	0	0	0	0	0	0	0	0	0	0	0	0.0625	0.0625	0.0625	0.0625	0.0625	0	0	0	0	0	0	0	0	0	0	0	0	0	0	0.0625	0.0625	0.0625	0.0625	0	0	0	0	0	0	0	0.25	0.0625	0	0	0.0625
352W2	0	0	0.25	0	0	0	0.25	0	0	0	0.0625	0.0625	0	0	0	0	0	0	0	0	0	0	0	0	0	0	0	0	0	0	0	0	0	0	0	0	0	0	0	0	0	0	0	0	0.0625	0	0	0	0
353U9	0	0	0	0	0	0	0	0	0	0.0625	0	0	0	0	0.25	0.25	0	0	0	0	0	0	0	0	0	0	0	0	0	0	0	0	0	0	0.25	0.25	0.25	0	0	0	0	0	0	0	0.0625	0	0	0	0
354U9	0	0	0	0	0	0	0	0	0	0.0625	0	0	0	0	0.25	0.25	0	0	0	0	0	0	0	0	0	0	0	0	0	0	0	0	0	0	0.25	0.25	0.25	0	0	0	0	0	0	0	0.0625	0	0	0	0
357X0	0	0	0	0	0.0625	0	0	0.0625	0	0.125	0	0	0	0	0	0	0	0	0	0	0	0	0	0	0	0	0	0	0	0	0	0	0	0.25	0	0	0	0	0	0.25	0.25	0	0	0	0	0	0	0	0
359V0	0	0.0625	0	0.0625	0	0	0	0	0	0	0	0	0	0	0	0	0	0	0	0	0	0	0	0	0	0	0	0	0	0	0	0	0	0	0	0	0	0	0.0625	0	0	0	0	0	0	0	0	0	0
363U9	0	0	0	0	0	0	0	0	0.3125	0	0	0	0.25	0.25	0	0	0	0	0	0	0	0	0.25	0	0	0	0	0	0	0	0	0.25	0	0	0	0	0	0	0.25	0	0	0	0	0	0	0	0	0	0
369V3	0	0	0	0	0	0	0.0625	0	0	0	0	0	0	0	0	0	0	0	0	0	0	0	0	0	0	0	0	0	0	0.125	0	0	0	0	0	0	0	0	0	0	0	0.125	0.0625	0	0	0	0	0	0
376W0	0	0	0	0	0	0	0	0	0	0	0	0	0	0	0	0	0	0	0	0	0	0	0	0	0	0	0	0	0	0	0	0	0	0	0	0	0	0	0	0	0	0	0	0	0	0.0625	0	0	0
381W1	0	0	0	0	0	0	0	0	0	0.0625	0	0	0	0	0.25	0.25	0	0	0	0	0	0	0	0	0	0	0	0	0	0	0	0	0	0	0.25	0.25	0.25	0	0	0	0	0	0	0	0.0625	0	0	0	0
382U3	0	0	0	0	0	0	0	0	0	0	0	0	0	0	0	0	0	0	0	0	0	0	0	0	0	0	0	0	0	0	0	0	0	0	0	0	0	0	0	0	0	0	0	0	0	0	0.0625	0	0
382W1	0	0	0	0	0	0	0	0	0	0.0625	0	0	0	0	0.25	0.25	0	0	0	0	0	0	0	0	0	0	0	0	0	0	0	0	0	0	0.25	0.25	0.25	0	0	0	0	0	0	0	0.0625	0	0	0	0
383U3	0	0	0	0	0	0	0	0	0	0	0	0	0	0	0	0	0	0	0	0	0	0	0	0	0	0	0	0	0	0	0	0	0	0	0	0	0	0	0	0	0	0	0	0	0	0	0.0625	0	0
388U9	0	0	0	0	0	0	0	0	0	0	0	0	0	0	0	0	0	0	0.0625	0	0	0	0	0	0	0	0	0	0	0.25	0	0	0	0	0	0	0	0	0	0	0	0	0	0	0	0	0	0	0
389U9	0	0	0	0	0	0	0	0	0	0	0	0	0	0	0	0	0	0	0.0625	0	0	0	0	0	0	0	0	0	0	0.25	0	0	0	0	0	0	0	0	0	0	0	0	0	0	0	0	0	0	0
396X0	0	0	0	0	0	0	0	0	0	0	0	0	0	0	0	0	0.0625	0.0625	0.0625	0	0	0	0	0	0	0	0	0	0	0	0	0	0	0.0625	0	0	0	0	0	0	0	0	0	0	0	0.25	0	0	0.25
398X1	0	0	0	0	0	0	0	0.25	0	0	0	0	0	0	0	0	0	0	0	0	0	0	0	0	0	0	0	0	0	0	0	0	0	0	0	0	0	0.0625	0	0	0	0	0	0	0	0	0.375	0	0
399V2	0	0	0	0	0	0	0.0625	0	0	0	0	0	0	0	0	0	0	0	0	0	0	0	0	0	0	0	0	0	0	0	0	0	0	0	0	0	0	0	0	0	0	0	0	0	0	0	0	0	0
400V2	0	0	0	0	0	0	0.0625	0	0	0	0	0	0	0	0	0	0	0	0	0	0	0	0	0	0	0	0	0	0	0	0	0	0	0	0	0	0	0	0	0	0	0	0	0	0	0	0	0	0
402W0	0	0	0	0	0	0	0	0	0	0	0	0	0	0	0.0625	0.0625	0	0	0	0	0	0	0	0	0.25	0.25	0.25	0.25	0.25	0	0	0	0	0	0	0	0	0	0	0	0	0	0	0.0625	0	0	0	0	0
405V2	0	0	0	0	0	0	0.0625	0	0	0	0.25	0.25	0	0	0	0	0	0	0	0	0	0	0	0	0	0	0	0	0	0	0	0	0	0	0	0	0	0	0	0	0	0	0.25	0.25	0	0	0	0	0
405V3	0	0	0	0	0	0.25	0	0	0	0	0	0	0	0	0	0	0	0	0	0	0	0	0	0	0	0	0	0	0	0	0	0	0	0	0	0	0	0	0	0	0	0	0	0	0	0	0	0	0
405W9	0	0	0	0	0	0	0	0	0	0	0	0	0	0	0	0	0	0	0	0	0	0	0	0	0	0	0	0	0	0	0	0	0	0	0	0	0	0	0	0	0	0	0	0	0	0	0	0	0
409X1	0	0.0625	0	0.0625	0	0	0	0	0	0	0	0	0	0	0	0	0	0	0.0625	0	0	0	0	0	0	0	0	0	0	0	0	0	0	0	0.0625	0.0625	0.0625	0	0	0	0	0	0	0	0	0.0625	0	0.0625	0
410W1	0	0.25	0	0.25	0	0	0	0	0	0	0	0	0	0	0	0	0	0	0.25	0	0	0	0	0	0	0	0	0	0	0	0	0	0	0	0.0625	0.0625	0.0625	0	0	0	0	0	0	0	0	0	0	0.25	0
411W1	0	0.25	0	0.25	0	0	0	0	0	0	0	0	0	0	0	0	0	0	0.25	0	0	0	0	0	0	0	0	0	0	0	0	0	0	0	0.0625	0.0625	0.0625	0	0	0	0	0	0	0	0	0	0	0.25	0
420W1	0	0	0	0	0	0	0	0	0	0.0625	0	0	0	0	0	0	0	0	0	0	0	0	0	0	0	0	0	0	0	0	0	0	0	0.03125	0	0	0	0	0	0.03125	0.03125	0	0	0	0	0	0	0	0.0625
422X0	0	0	0	0	0	0	0	0.0625	0	0	0	0	0	0	0	0	0	0	0	0	0	0	0	0	0	0	0	0	0	0	0	0	0	0	0	0	0	0.25	0	0	0	0	0	0	0	0	0.0625	0	0
429X1	0	0	0	0	0	0	0	0.25	0	0	0	0	0	0	0	0	0	0	0	0	0	0	0	0	0	0	0	0	0	0	0	0	0	0	0	0	0	0.0625	0	0	0	0	0	0	0	0	0.375	0	0
432V0	0	0	0	0	0	0	0	0	0	0	0	0	0	0	0.0625	0.0625	0	0	0	0	0	0	0	0	0	0	0	0	0	0	0	0	0	0	0.0625	0.0625	0.0625	0	0	0	0	0	0	0	0.25	0	0	0	0
443V3	0	0.0625	0	0.0625	0	0	0	0	0	0	0.25	0.25	0	0	0	0	0	0	0.0625	0	0	0	0	0	0	0	0	0	0	0	0	0	0	0	0.0625	0.0625	0.0625	0	0	0	0	0	0.25	0.25	0	0	0	0.0625	0
446X1	0	0	0	0	0	0	0	0	0	0	0	0	0	0	0	0	0	0	0	0	0	0	0	0	0	0	0	0	0	0	0	0	0	0	0	0	0	0	0	0	0	0	0	0	0	0	0	0	0
451V2	0	0	0	0	0	0.25	0	0	0	0	0	0	0	0	0	0	0	0	0	0	0	0	0	0	0	0	0	0	0	0	0	0	0	0	0	0	0	0	0	0	0	0	0	0	0	0	0	0	0
453V2	0	0	0	0	0	0.25	0	0	0	0	0	0	0	0	0	0	0	0	0	0	0	0	0	0	0	0	0	0	0	0	0	0	0	0	0	0	0	0	0	0	0	0	0	0	0	0	0	0	0
464W9	0	0	0	0	0.0625	0	0	0	0	0	0	0	0	0	0	0	0	0	0	0	0	0	0	0	0	0	0	0	0	0	0	0	0	0	0	0	0	0	0	0	0	0	0	0	0	0	0	0	0
465X1	0	0	0	0	0	0	0	0	0	0	0	0	0	0	0	0	0	0	0	0	0	0	0	0.25	0	0	0	0	0	0	0	0	0	0	0	0	0	0	0	0	0	0	0	0	0	0	0	0	0
473W1	0	0	0.25	0	0	0	0.25	0	0	0	0	0	0	0	0	0	0	0	0	0.0625	0.0625	0.0625	0	0	0	0	0	0	0	0	0	0	0	0	0	0	0	0	0	0	0	0	0	0	0	0	0	0	0
474W1	0	0	0.25	0	0	0	0.25	0	0	0	0	0	0	0	0	0	0	0	0	0.0625	0.0625	0.0625	0	0	0	0	0	0	0	0	0	0	0	0	0	0	0	0	0	0	0	0	0	0	0	0	0	0	0
475W1	0	0	0.25	0	0	0	0.25	0	0	0	0	0	0	0	0	0	0	0	0	0.0625	0.0625	0.0625	0	0	0	0	0	0	0	0	0	0	0	0	0	0	0	0	0	0	0	0	0	0	0	0	0	0	0
481X1	0	0	0	0	0	0	0	0	0	0.125	0	0	0	0	0.0625	0.0625	0	0	0	0	0	0	0	0	0	0	0	0	0	0	0	0	0	0	0.0625	0.0625	0.0625	0	0	0	0	0	0	0	0	0	0	0	0
485W0	0.125	0	0	0	0	0	0	0	0	0.125	0	0	0	0	0	0	0	0	0	0	0	0	0	0	0	0	0	0	0	0	0	0	0	0.25	0	0	0	0	0	0.25	0.25	0.125	0	0	0	0	0	0	0
499X1	0	0	0	0	0	0	0	0	0	0	0	0	0	0	0	0	0	0	0	0.0625	0.0625	0	0	0	0	0	0	0	0	0	0	0	0	0	0	0	0	0	0	0	0	0	0	0	0	0	0	0	0
501X1	0	0	0	0	0	0	0	0	0	0	0	0	0	0	0	0	0	0	0	0.0625	0.0625	0	0	0	0	0	0	0	0	0	0	0	0	0	0	0	0	0	0	0	0	0	0	0	0	0	0	0	0
528W9	0	0	0	0	0	0	0	0	0	0	0	0	0	0	0	0	0	0	0	0.0625	0.0625	0.0625	0	0	0	0	0	0	0	0	0	0	0	0	0	0	0	0	0	0	0	0	0	0	0	0	0	0	0
531V3	0	0	0	0	0	0	0	0	0	0	0.25	0.25	0	0	0	0	0	0	0	0	0	0	0	0	0	0	0	0	0	0	0	0	0	0	0	0	0	0	0	0	0	0	0.25	0.25	0	0	0.0625	0	0
544U2	0	0	0.0625	0	0	0	0.0625	0	0	0	0	0	0	0	0	0	0	0	0	0	0	0	0	0	0	0	0	0	0	0	0	0	0	0	0	0	0	0	0	0	0	0	0	0	0	0	0	0	0
545U2	0	0	0.0625	0	0	0	0.0625	0	0	0	0	0	0	0	0	0	0	0	0	0	0	0	0	0	0	0	0	0	0	0	0	0	0	0	0	0	0	0	0	0	0	0	0	0	0	0	0	0	0
560U2	0	0	0	0	0	0	0	0	0	0	0	0	0	0	0	0	0	0	0	0	0	0	0	0.25	0	0	0	0	0	0	0	0	0	0	0	0	0	0	0	0	0	0	0	0	0	0	0	0	0
562U2	0	0	0	0	0	0	0	0	0	0	0	0	0	0	0	0	0	0	0	0	0	0	0	0.25	0	0	0	0	0	0	0	0	0	0	0	0	0	0	0	0	0	0	0	0	0	0	0	0	0
574W1	0	0	0	0	0	0	0	0	0	0	0	0	0	0	0	0	0	0	0	0	0	0	0	0	0	0	0	0	0	0	0.0625	0	0.0625	0	0	0	0	0	0	0	0	0	0	0	0	0	0	0	0
589W9	0	0	0	0	0	0	0	0	0	0.0625	0	0	0	0	0.0625	0.0625	0	0	0	0	0	0	0	0	0	0	0	0	0	0	0	0	0	0	0.0625	0.0625	0.0625	0	0	0	0	0	0	0	0	0	0	0	0
590U2	0	0	0	0	0.0625	0	0	0.0625	0	0	0	0	0	0	0	0	0	0	0	0	0	0	0	0.0625	0	0	0	0	0	0	0	0	0	0	0	0	0	0	0	0	0	0	0	0	0	0	0	0	0
600W0	0	0.25	0	0.25	0	0	0	0	0	0	0	0	0	0	0	0	0	0	0.25	0	0	0	0	0	0	0	0	0	0	0	0	0	0	0	0.0625	0.0625	0.0625	0	0	0	0	0	0	0	0	0	0	0.25	0
603X1	0	0	0	0	0	0	0	0	0	0	0	0	0	0	0	0	0	0	0	0	0	0	0	0	0	0	0	0	0	0	0	0	0	0	0	0	0	0	0	0	0	0	0	0	0	0.0625	0	0	0
604X1	0	0	0	0	0	0	0	0	0	0	0	0	0	0	0	0	0	0	0	0	0	0	0	0	0	0	0	0	0	0	0	0	0	0	0	0	0	0	0	0	0	0	0	0	0	0.0625	0	0	0
606W0	0	0	0	0	0	0.25	0	0	0	0	0	0	0	0	0	0	0	0	0	0	0	0	0	0	0	0	0	0	0	0	0	0	0	0	0	0	0	0	0	0	0	0	0	0	0	0	0	0	0
610U2	0	0	0	0	0	0	0	0	0	0	0	0	0	0	0	0	0	0	0	0	0	0	0	0	0	0	0	0	0	0	0	0	0	0	0	0	0	0	0	0	0	0	0	0	0	0	0	0	0
611U2	0	0	0	0	0	0	0	0	0	0	0	0	0	0	0	0	0	0	0	0	0	0	0	0	0	0	0	0	0	0	0	0	0	0	0	0	0	0	0	0	0	0	0	0	0	0	0	0	0
611X1	0	0	0	0	0	0	0	0	0	0	0	0	0	0	0	0	0	0	0	0	0	0	0	0	0	0	0	0	0	0	0	0	0	0	0	0	0	0	0	0	0	0	0	0	0	0	0	0	0
612U2	0	0	0	0	0	0	0	0	0	0	0	0	0	0	0	0	0	0	0	0	0	0	0	0	0	0	0	0	0	0	0	0	0	0	0	0	0	0	0	0	0	0	0	0	0	0	0	0	0
612X1	0	0	0	0	0	0	0	0	0	0	0	0	0	0	0	0	0	0	0	0	0	0	0	0	0	0	0	0	0	0	0	0	0	0	0	0	0	0	0	0	0	0	0	0	0	0	0	0	0
616W1	0	0	0	0	0	0	0	0	0	0	0	0	0	0	0	0	0	0	0	0	0	0	0	0.25	0	0	0	0	0	0	0	0	0	0	0	0	0	0	0	0	0	0	0	0	0	0	0	0	0
619W0	0	0	0	0	0	0	0	0.0625	0	0	0	0	0	0	0	0	0.25	0.25	0	0	0	0	0	0	0	0	0	0	0	0	0	0	0	0	0	0	0	0.0625	0	0	0	0	0	0	0	0	0.0625	0	0
623X0	0	0	0	0	0	0	0	0	0	0	0	0	0	0	0	0	0	0	0	0	0	0	0	0	0	0	0	0	0	0	0	0	0	0	0	0	0	0	0	0	0	0	0	0	0	0	0	0	0
632V9	0	0	0	0	0	0	0	0	0	0.0625	0	0	0	0	0	0	0	0	0	0.0625	0.0625	0	0	0	0	0	0	0	0	0	0	0	0	0.03125	0	0	0	0	0	0.03125	0.03125	0	0	0	0	0	0	0	0
633V9	0	0	0	0	0	0	0	0	0	0.0625	0	0	0	0	0	0	0	0	0	0.0625	0.0625	0	0	0	0	0	0	0	0	0	0	0	0	0.03125	0	0	0	0	0	0.03125	0.03125	0	0	0	0	0	0	0	0
635U2	0	0	0	0	0	0	0	0	0	0	0	0	0	0	0	0	0	0	0	0	0	0	0	0	0	0	0	0	0	0	0	0	0	0	0	0	0	0	0	0	0	0	0	0	0	0	0	0	0
650U0	0	0	0	0	0	0	0	0	0	0	0	0	0	0	0	0	0	0	0	0	0	0	0	0	0	0	0	0	0	0	0	0	0	0	0	0	0	0	0	0	0	0	0	0	0	0	0	0	0
651U0	0	0	0	0	0	0	0	0	0	0	0	0	0	0	0	0	0	0	0	0	0	0	0	0	0	0	0	0	0	0	0	0	0	0	0	0	0	0	0	0	0	0	0	0	0	0	0	0	0
652U0	0	0	0	0	0	0	0	0	0	0	0	0	0	0	0	0	0	0	0	0	0	0	0	0	0	0	0	0	0	0	0	0	0	0	0	0	0	0	0	0	0	0	0	0	0	0	0	0	0
657W9	0	0	0	0	0	0	0	0	0	0	0	0	0	0	0	0	0	0	0	0	0	0	0	0	0	0	0	0	0	0	0	0	0	0	0	0	0	0	0.0625	0	0	0	0	0	0	0	0	0	0
664U0	0	0	0	0	0	0	0	0	0	0	0	0	0	0	0	0	0	0	0	0	0	0	0	0	0	0	0	0	0	0	0	0	0	0	0	0	0	0	0	0	0	0	0	0	0	0	0	0	0
679W9	0	0	0	0	0	0	0	0	0	0	0	0	0	0	0	0	0	0	0	0	0	0	0	0	0	0	0	0	0	0	0	0	0	0	0	0	0	0	0	0	0	0	0	0	0	0	0	0	0
680W9	0	0	0	0	0	0	0	0	0	0	0	0	0	0	0	0	0	0	0	0	0	0	0	0	0	0	0	0	0	0	0	0	0	0	0	0	0	0	0	0	0	0	0	0	0	0	0	0	0
687U2	0	0	0	0	0	0	0	0	0	0	0	0	0	0	0.0625	0.0625	0	0	0	0	0	0	0	0	0	0	0	0	0	0	0	0	0	0	0.0625	0.0625	0.0625	0	0	0	0	0	0	0	0.25	0	0	0	0
687U9	0	0.25	0	0.25	0	0	0	0	0	0	0	0	0	0	0	0	0	0	0.25	0	0	0	0	0	0	0	0	0	0	0	0	0	0	0	0.0625	0.0625	0.0625	0	0	0	0	0	0	0	0	0	0	0.25	0
688U2	0	0	0	0	0	0	0	0	0	0	0	0	0	0	0.0625	0.0625	0	0	0	0	0	0	0	0	0	0	0	0	0	0	0	0	0	0	0.0625	0.0625	0.0625	0	0	0	0	0	0	0	0.25	0	0	0	0
693W8	0	0	0	0	0	0	0	0	0	0.125	0	0	0	0	0	0	0	0	0	0	0	0	0	0	0	0	0	0	0	0	0	0	0	0.25	0	0	0	0	0	0.25	0.25	0	0	0	0	0	0.0625	0	0
696U9	0	0	0	0	0	0	0	0	0	0	0	0	0	0	0	0	0	0	0	0.25	0.25	0.25	0	0	0	0	0	0	0	0	0	0	0	0	0	0	0	0	0	0	0	0	0	0	0	0	0	0	0
696V9	0	0.0625	0	0.0625	0	0	0	0.0625	0	0	0	0	0	0	0	0	0	0	0.0625	0	0	0	0	0	0.25	0.25	0.25	0.25	0.25	0	0	0	0	0	0	0	0	0.0625	0	0	0	0	0	0	0	0	0.0625	0.0625	0
697V9	0	0.0625	0	0.0625	0	0	0	0.0625	0	0	0	0	0	0	0	0	0	0	0.0625	0	0	0	0	0	0.25	0.25	0.25	0.25	0.25	0	0	0	0	0	0	0	0	0.0625	0	0	0	0	0	0	0	0	0.0625	0.0625	0
703V9	0.0625	0	0	0	0	0	0	0	0	0	0	0	0	0	0	0	0	0	0	0	0	0	0	0	0	0	0	0	0	0	0	0	0	0	0	0	0	0	0	0	0	0.0625	0	0	0	0	0	0	0
719V9	0	0	0	0	0	0	0	0	0.0625	0	0	0	0	0	0	0	0	0	0	0	0	0	0	0	0.25	0.25	0.25	0.25	0.25	0	0	0	0	0	0	0	0	0	0	0	0	0	0	0	0	0	0	0	0
720X0	0	0	0	0	0	0	0	0.0625	0	0	0	0	0	0	0	0	0	0	0	0	0	0	0	0	0	0	0	0	0	0	0	0	0	0	0	0	0	0.25	0	0	0	0	0	0	0	0	0.0625	0	0
721X0	0	0	0	0	0	0	0	0.0625	0	0	0	0	0	0	0	0	0	0	0	0	0	0	0	0	0	0	0	0	0	0	0	0	0	0	0	0	0	0.25	0	0	0	0	0	0	0	0	0.0625	0	0
728V0	0	0.0625	0	0.0625	0	0	0	0	0	0	0	0	0	0	0	0	0	0	0	0	0	0	0	0	0	0	0	0	0	0	0	0	0	0	0	0	0	0	0	0	0	0	0	0	0	0	0	0	0
730W0	0	0	0	0	0	0	0	0	0	0.125	0	0	0	0	0	0	0	0	0	0	0	0	0	0	0	0	0	0	0	0	0	0	0	0.25	0	0	0	0	0	0.25	0.25	0	0	0	0	0	0	0	0
736U0	0	0	0	0	0	0	0	0	0	0	0	0	0	0	0	0	0	0	0	0	0	0	0	0	0.25	0.25	0.25	0.25	0.25	0	0	0	0	0	0	0	0	0	0	0	0	0	0	0	0	0	0	0	0
743U2	0	0	0	0	0	0	0	0	0	0.25	0	0	0	0	0	0	0	0	0	0	0	0	0	0	0	0	0	0	0	0	0	0	0	0.125	0	0	0	0	0	0.125	0.125	0	0	0	0	0	0	0	0
744U2	0	0	0	0	0	0	0	0	0	0.25	0	0	0	0	0	0	0	0	0	0	0	0	0	0	0	0	0	0	0	0	0	0	0	0.125	0	0	0	0	0	0.125	0.125	0	0	0	0	0	0	0	0
755U2	0	0	0	0	0	0	0	0	0	0	0.0625	0.0625	0	0	0.0625	0.0625	0	0	0	0	0	0	0	0	0	0	0	0	0	0	0	0	0	0	0.0625	0.0625	0.0625	0	0	0	0	0	0	0	0.3125	0	0	0	0
755X0	0	0	0	0	0	0	0	0	0	0	0	0	0	0	0	0	0.0625	0.0625	0.0625	0	0	0	0	0	0	0	0	0	0	0	0	0	0	0.0625	0	0	0	0	0	0	0	0	0	0	0	0.25	0	0	0.25
756U2	0	0	0	0	0	0	0	0	0	0	0.0625	0.0625	0	0	0.0625	0.0625	0	0	0	0	0	0	0	0	0	0	0	0	0	0	0	0	0	0	0.0625	0.0625	0.0625	0	0	0	0	0	0	0	0.3125	0	0	0	0
761U2	0	0	0	0	0	0	0	0	0	0	0	0	0	0	0	0	0	0	0	0	0	0	0	0	0.25	0.25	0.25	0.25	0.25	0	0	0	0	0	0	0	0	0	0	0	0	0	0	0	0	0	0	0	0
761W0	0	0	0	0	0	0	0	0	0	0.125	0	0	0	0	0	0	0	0	0	0	0	0	0	0	0	0	0	0	0	0	0	0.0625	0	0.25	0	0	0	0	0	0.3125	0.3125	0	0	0	0	0	0	0	0
762W1	0	0	0	0	0	0	0	0	0	0	0.0625	0.0625	0	0	0	0	0	0	0	0	0	0.0625	0	0	0	0	0	0	0	0	0	0	0	0	0	0	0	0	0	0	0	0	0.0625	0.0625	0	0	0	0	0
762X0	0	0	0	0	0	0	0	0.0625	0	0	0	0	0	0	0	0	0	0	0	0	0	0	0	0	0	0	0	0	0	0	0	0	0	0	0	0	0	0.0625	0	0	0	0	0	0	0	0	0.0625	0	0
767V3	0	0	0	0	0	0	0.0625	0	0	0	0	0	0	0	0	0	0	0	0	0	0	0	0	0	0	0	0	0	0	0	0	0	0	0	0	0	0	0	0	0	0	0	0	0	0	0	0	0	0
772V2	0	0	0	0	0	0	0	0	0	0	0	0	0	0	0	0	0	0	0	0	0	0	0	0	0	0	0	0	0	0	0.25	0	0.25	0	0	0	0	0	0	0	0	0	0	0	0	0	0	0	0
775W8	0	0	0	0	0	0	0	0	0	0	0	0	0	0	0	0	0	0	0	0	0	0	0	0	0	0	0	0	0	0.0625	0	0	0	0	0	0	0	0	0	0	0	0.0625	0.0625	0	0	0	0	0	0
804U2	0	0	0	0	0	0	0	0	0	0	0	0	0	0	0	0	0	0	0	0	0	0	0	0	0	0	0	0	0	0	0	0	0	0	0	0	0	0	0	0	0	0	0	0	0	0	0	0	0
805U0	0	0	0	0	0	0	0	0	0	0	0	0	0	0	0	0	0	0	0	0	0	0	0	0	0	0	0	0	0	0.0625	0	0	0	0	0	0	0	0	0	0	0	0.0625	0.0625	0	0	0	0	0	0
805U2	0	0	0	0	0	0	0	0	0	0	0	0	0	0	0	0	0	0	0	0	0	0	0	0	0	0	0	0	0	0	0	0	0	0	0	0	0	0	0	0	0	0	0	0	0	0	0	0	0
806U0	0	0	0	0	0	0	0	0	0	0	0	0	0	0	0	0	0	0	0	0	0	0	0	0	0	0	0	0	0	0.0625	0	0	0	0	0	0	0	0	0	0	0	0.0625	0.0625	0	0	0	0	0	0
807U0	0	0	0	0	0	0	0	0	0	0	0	0	0	0	0	0	0	0	0	0	0	0	0	0	0	0	0	0	0	0.0625	0	0	0	0	0	0	0	0	0	0	0	0.0625	0.0625	0	0	0	0	0	0
807X0	0	0	0	0	0	0	0	0	0	0	0.0625	0.0625	0	0	0	0	0	0	0	0	0	0	0	0	0	0	0	0	0	0	0	0	0	0	0	0	0	0	0	0	0	0	0.0625	0.0625	0	0	0	0	0
809X0	0	0	0	0	0	0	0	0	0	0	0.0625	0.0625	0	0	0	0	0	0	0	0	0	0	0	0	0	0	0	0	0	0	0	0	0	0	0	0	0	0	0	0	0	0	0.0625	0.0625	0	0	0	0	0
817W0	0	0	0	0	0	0	0	0	0	0	0	0	0	0	0	0	0.0625	0.0625	0.0625	0	0	0	0	0	0	0	0	0	0	0	0	0	0	0.0625	0	0	0	0	0	0	0	0	0	0	0	0.25	0	0	0.25
828U0	0	0	0	0	0	0	0	0	0	0	0	0	0	0	0	0	0	0	0	0	0	0	0	0	0	0	0	0	0	0	0	0	0	0	0	0	0	0	0	0	0	0	0	0	0	0	0	0	0
829U0	0	0	0	0	0	0	0	0	0	0	0	0	0	0	0	0	0	0	0	0	0	0	0	0	0	0	0	0	0	0	0	0	0	0	0	0	0	0	0	0	0	0	0	0	0	0	0	0	0
832W9	0	0	0	0	0	0	0	0	0	0	0	0	0	0	0	0	0	0	0	0	0	0	0	0	0	0	0	0	0	0	0	0	0	0	0	0	0	0	0	0	0	0	0	0	0	0	0	0	0
837U2	0	0.0625	0	0.0625	0	0	0	0	0.03125	0	0.25	0.25	0	0	0	0	0	0	0.0625	0	0	0	0	0	0	0	0	0	0	0	0	0	0	0	0.0625	0.0625	0.0625	0	0	0	0	0	0.25	0.25	0	0	0	0.0625	0
843U2	0	0	0	0	0	0	0	0	0	0	0	0	0	0	0	0	0	0	0	0.25	0.25	0.25	0	0	0	0	0	0	0	0	0	0	0	0	0	0	0	0	0	0	0	0	0	0	0	0	0	0	0
843U9	0	0	0	0	0	0	0	0	0	0	0	0	0	0	0	0	0	0	0	0	0	0	0	0	0	0	0	0	0	0	0	0	0	0	0	0	0	0	0	0	0	0	0	0	0	0	0	0	0
843W9	0	0	0	0	0	0	0	0	0	0	0	0	0.0625	0.0625	0	0	0	0	0	0	0	0	0	0	0	0	0	0	0	0	0	0	0	0	0	0	0	0	0	0	0	0	0	0	0	0	0	0	0
845U2	0	0	0	0	0	0	0	0	0	0	0	0	0	0	0	0	0	0	0	0.25	0.25	0.25	0	0	0	0	0	0	0	0	0	0	0	0	0	0	0	0	0	0	0	0	0	0	0	0	0	0	0
848U2	0	0	0	0	0	0	0	0	0	0	0.0625	0.0625	0	0	0	0	0	0	0	0	0	0	0	0	0	0	0	0	0	0	0	0	0	0	0	0	0	0	0	0	0	0	0	0	0.0625	0	0	0	0
850U2	0	0	0	0	0	0	0	0	0	0	0.0625	0.0625	0	0	0	0	0	0	0	0	0	0	0	0	0	0	0	0	0	0	0	0	0	0	0	0	0	0	0	0	0	0	0	0	0.0625	0	0	0	0
852W1	0	0	0	0	0	0	0	0	0	0	0.0625	0.0625	0	0	0	0	0	0	0	0.25	0.25	0.25	0	0	0	0	0	0	0	0	0	0	0	0	0	0	0	0	0	0	0	0	0.0625	0.0625	0	0	0	0	0
854U9	0	0	0	0	0.0625	0	0.0625	0.0625	0	0	0	0	0	0	0	0	0	0	0	0	0	0	0	0	0	0	0	0	0	0	0	0	0	0	0	0	0	0	0	0	0	0	0	0	0	0	0	0	0
854W1	0	0	0	0	0	0	0	0	0	0	0.0625	0.0625	0	0	0	0	0	0	0	0.25	0.25	0.25	0	0	0	0	0	0	0	0	0	0	0	0	0	0	0	0	0	0	0	0	0.0625	0.0625	0	0	0	0	0
858W0	0	0	0	0	0	0	0	0	0	0	0	0	0	0	0	0	0.0625	0.0625	0.0625	0	0	0	0	0	0	0	0	0	0	0	0	0	0	0.0625	0	0	0	0	0	0	0	0	0	0	0	0.25	0.0625	0	0.25
861U9	0	0.25	0	0.25	0	0	0	0	0	0	0	0	0	0	0	0	0	0	0.25	0	0	0	0	0	0	0	0	0	0	0.0625	0	0	0	0	0.0625	0.0625	0.0625	0	0	0	0	0.0625	0.0625	0	0	0	0	0.25	0
876U2	0	0	0	0	0	0	0	0	0	0	0.0625	0.0625	0	0	0	0	0	0	0	0	0	0	0	0	0	0	0	0	0	0	0	0	0	0	0	0	0	0	0	0	0	0	0	0	0.0625	0	0	0	0
877U2	0	0	0	0	0	0	0	0	0	0	0.0625	0.0625	0	0	0	0	0	0	0	0	0	0	0	0	0	0	0	0	0	0	0	0	0	0	0	0	0	0	0	0	0	0	0	0	0.0625	0	0	0	0
880X0	0	0	0	0	0	0	0	0	0	0.125	0	0	0.125	0.125	0.0625	0.0625	0	0	0	0	0	0	0	0	0	0	0	0	0	0	0	0	0	0	0.0625	0.0625	0.0625	0	0	0	0	0	0	0	0	0	0	0	0
882X0	0	0	0	0	0	0	0	0	0	0.125	0	0	0.125	0.125	0.0625	0.0625	0	0	0	0	0	0	0	0	0	0	0	0	0	0	0	0	0	0	0.0625	0.0625	0.0625	0	0	0	0	0	0	0	0	0	0	0	0
884V0	0	0	0	0	0	0	0	0	0	0	0.25	0.25	0	0	0	0	0	0	0	0	0	0	0	0	0	0	0	0	0	0	0	0.0625	0	0	0	0	0	0	0	0.0625	0.0625	0	0.25	0.25	0	0	0	0	0
886U9	0	0	0	0	0	0	0	0	0	0	0.25	0.25	0	0	0	0	0	0	0	0	0	0	0	0	0	0	0	0	0	0	0	0	0	0	0	0	0	0	0	0	0	0	0.25	0.25	0	0	0	0	0
888V9	0	0	0	0	0	0	0	0	0	0.25	0	0	0	0	0	0	0	0	0	0	0	0	0	0	0	0	0	0	0	0.0625	0	0	0	0.125	0	0	0	0	0	0.125	0.125	0	0	0	0	0	0	0	0
889V9	0	0	0	0	0	0	0	0	0	0.25	0	0	0	0	0	0	0	0	0	0	0	0	0	0	0	0	0	0	0	0.0625	0	0	0	0.125	0	0	0	0	0	0.125	0.125	0	0	0	0	0	0	0	0
892W0	0	0	0	0	0	0	0	0	0	0	0	0	0	0	0	0	0	0	0	0	0	0	0	0	0	0	0	0	0	0	0.25	0	0.25	0	0	0	0	0	0	0	0	0	0	0	0	0	0	0	0
892W1	0	0	0	0	0	0	0	0	0	0	0	0	0	0	0	0	0	0	0	0	0	0.0625	0	0	0	0	0	0	0	0	0.0625	0	0.0625	0	0	0	0	0	0	0	0	0	0	0	0	0	0	0	0
903W1	0	0	0	0	0	0	0	0	0.25	0	0	0	0.25	0.25	0.0625	0.0625	0	0	0	0	0	0	0.25	0	0	0	0	0	0	0	0	0.25	0	0	0	0	0	0	0.25	0	0	0	0	0.0625	0	0	0	0	0
907W0	0	0	0	0	0	0	0	0	0	0	0	0	0	0	0	0	0	0	0	0	0	0.0625	0	0	0	0	0	0	0	0	0	0	0	0	0	0	0	0	0	0	0	0	0	0	0	0.0625	0	0	0
910W0	0	0	0	0	0	0	0	0	0	0	0	0	0	0	0	0	0	0	0	0	0	0	0	0	0	0	0	0	0	0	0	0	0	0	0	0	0	0	0	0	0	0	0	0	0	0	0	0	0
911W1	0	0	0	0	0	0	0	0	0.25	0	0	0	0.25	0.25	0	0	0.0625	0.0625	0.0625	0	0	0	0.25	0	0	0	0	0	0	0	0	0.25	0	0.0625	0	0	0	0	0.25	0	0	0	0	0	0	0.0625	0	0	0.0625
914W0	0	0	0	0	0	0	0	0	0	0	0	0	0	0	0	0	0	0	0	0	0	0	0	0	0	0	0	0	0	0	0	0	0	0	0	0	0	0	0	0	0	0	0	0	0	0	0	0	0
928X0	0	0	0	0	0	0	0	0	0	0.125	0	0	0	0	0	0	0	0	0	0	0	0	0	0	0	0	0	0	0	0	0	0	0	0.25	0	0	0	0.0625	0	0.25	0.25	0	0	0	0	0	0	0	0
929X0	0	0	0	0	0	0	0	0	0	0.125	0	0	0	0	0	0	0	0	0	0	0	0	0	0	0	0	0	0	0	0	0	0	0	0.25	0	0	0	0.0625	0	0.25	0.25	0	0	0	0	0	0	0	0
937W8	0	0	0	0	0	0	0	0	0	0.125	0	0	0	0	0.0625	0.0625	0	0	0	0	0	0	0	0	0	0	0	0	0	0.0625	0	0	0	0	0.0625	0.0625	0.0625	0	0	0	0	0.0625	0.0625	0	0	0	0	0	0
944U0	0	0	0	0	0	0	0	0	0	0	0	0	0	0	0.0625	0.0625	0	0	0	0	0	0	0	0	0	0	0	0	0	0	0	0	0	0	0.0625	0.0625	0.0625	0	0	0	0	0	0	0	0.25	0	0	0	0
945U0	0	0	0	0	0	0	0	0	0	0	0	0	0	0	0.0625	0.0625	0	0	0	0	0	0	0	0	0	0	0	0	0	0	0	0	0	0	0.0625	0.0625	0.0625	0	0	0	0	0	0	0	0.25	0	0	0	0
945W1	0	0	0	0	0	0	0	0	0.25	0	0.0625	0.0625	0.25	0.25	0	0	0	0	0	0	0	0	0.25	0	0	0	0	0	0	0	0	0.25	0	0	0	0	0	0	0.25	0	0	0	0.0625	0.0625	0	0	0	0	0
946X0	0	0	0	0	0	0	0	0	0.0625	0.125	0	0	0.0625	0.0625	0.0625	0.0625	0	0	0	0	0	0	0.0625	0	0	0	0	0	0	0	0	0.0625	0	0	0.0625	0.0625	0.0625	0	0.0625	0	0	0	0	0	0	0	0	0	0
966W1	0	0	0	0	0	0.25	0	0	0	0	0	0	0	0	0	0	0	0	0	0	0	0	0	0	0	0	0	0	0	0	0	0	0	0	0	0	0	0	0	0	0	0	0	0	0	0	0	0	0
971U8	0	0	0	0	0	0	0	0	0	0	0	0	0	0	0	0	0	0	0	0	0	0	0	0	0.25	0.25	0.25	0.25	0.25	0	0	0	0	0	0	0	0	0	0	0	0	0	0	0	0	0	0	0	0
973U8	0	0	0	0	0	0	0	0	0	0	0	0	0	0	0	0	0	0	0	0	0	0	0	0	0.25	0.25	0.25	0.25	0.25	0	0	0	0	0	0	0	0	0	0	0	0	0	0	0	0	0	0	0	0
976W1	0	0	0	0	0	0	0	0	0.25	0	0	0	0.25	0.25	0	0	0	0	0	0	0	0	0.25	0	0	0	0	0	0	0	0	0.25	0	0	0	0	0	0	0.25	0	0	0	0	0	0	0	0	0	0
977U0	0	0	0	0	0	0	0	0	0	0	0	0	0	0	0	0	0	0	0	0	0	0	0	0.25	0	0	0	0	0	0	0	0	0	0	0	0	0	0	0	0	0	0	0	0	0	0	0	0	0
979U0	0	0	0	0	0	0	0	0	0	0	0	0	0	0	0	0	0	0	0	0	0	0	0	0.25	0	0	0	0	0	0	0	0	0	0	0	0	0	0	0	0	0	0	0	0	0	0	0	0	0
984U0	0	0	0	0	0	0	0	0	0	0	0	0	0	0	0	0	0	0	0	0	0	0	0	0.25	0	0	0	0	0	0	0	0	0	0	0	0	0	0	0	0	0	0	0	0	0	0	0	0	0
985U0	0	0	0	0	0	0	0	0	0	0	0	0	0	0	0	0	0	0	0	0	0	0	0	0.25	0	0	0	0	0	0	0	0	0	0	0	0	0	0	0	0	0	0	0	0	0	0	0	0	0
991X0	0	0	0	0	0.0625	0	0	0.125	0	0	0	0	0	0	0	0	0	0	0	0	0	0	0	0	0	0	0	0	0	0	0	0	0	0	0	0	0	0.25	0	0	0	0	0	0	0	0	0.0625	0	0
993U0	0	0	0	0	0	0	0	0	0	0	0	0	0	0	0	0	0	0	0	0	0	0	0	0.25	0	0	0	0	0	0	0	0	0	0	0	0	0	0	0	0	0	0	0	0	0	0	0	0	0
993W0	0.25	0	0	0	0.0625	0	0	0	0	0	0	0	0	0	0	0	0	0	0	0	0	0	0	0	0	0	0	0	0	0	0	0	0	0	0	0	0	0	0	0	0	0.25	0	0	0	0	0	0	0
993X0	0	0	0	0	0.0625	0	0	0.125	0	0	0	0	0	0	0	0	0	0	0	0	0	0	0	0	0	0	0	0	0	0	0	0	0	0	0	0	0	0.25	0	0	0	0	0	0	0	0	0.0625	0	0
[truncated: 171 more columns]
